# Supplementary material for: Crystalline Germanium(I) and Tin(I) Centered Radical Anions
Source: Angew Chem Int Ed Engl. 2022 Mar 23;61(21):e202201248. doi: 10.1002/anie.202201248 (PMC9401049; doi:10.1002/anie.202201248)
Supplement: Supplementary file 1 — Supporting Information [file ANIE-61-0-s001.cif]

data_2-Ge
_audit_creation_date               2021-05-25
_audit_creation_method
;
Olex2 1.3
(compiled 2020.11.12 svn.r5f609507 for OlexSys, GUI svn.r6272)
;
_shelx_SHELXL_version_number       '2018/3'
_audit_contact_author_address      ?
_audit_contact_author_email        ?
_audit_contact_author_name         ''
_audit_contact_author_phone        ?
_publ_contact_author_id_orcid      ?
_publ_section_references
;
Dolomanov, O.V., Bourhis, L.J., Gildea, R.J, Howard, J.A.K. & Puschmann, H.
 (2009), J. Appl. Cryst. 42, 339-341.

Sheldrick, G.M. (2015). Acta Cryst. A71, 3-8.

Sheldrick, G.M. (2015). Acta Cryst. C71, 3-8.
;
_vrf_PLAT084_2-Ge
;
PROBLEM: High wR2 Value (i.e. > 0.25) ................... 0.38 Report
RESPONSE: Data were inherently weak at high angle, likely due to the 
large portion of the structure that contains disordered bound/lattice 
THF molecules. The collection strategy was optimised based on our 
observations that longer frame times were not leading to improvements 
in observations at higher angles with our available instruments. 
The thermal sensitivity of the sample also made this a very challenging 
sample to collect data that contributed to the data collections 
decision processes. The refinement presented is based on rigour in 
order to improve the structure of the anionic complex of most interest 
that appears well ordered. We have not attempted to lower the residuals 
by means such as truncating the data set to lower angle or using a 
solvent mask to treat the disordered lattice THF molecules. Lattice 
THF molecules were refined with isotropic ADPs, and all THF molecules 
required a range of geometric and ADP restraints. All these issues 
will have contributed to the high residuals of the structure.
;
_chemical_name_common              ?
_chemical_name_systematic          ?
_chemical_formula_moiety          
 'C47 H62 Ge N2 O, C24 H48 Na O6, 2.5(C4 H8 O)'
_chemical_formula_sum              'C81 H130 Ge N2 Na O9.50'
_chemical_formula_weight           1379.44
_chemical_melting_point            ?
_chemical_oxdiff_formula           C60H60Ge1N2O7Na1
loop_
  _atom_type_symbol
  _atom_type_description
  _atom_type_scat_dispersion_real
  _atom_type_scat_dispersion_imag
  _atom_type_scat_source
 'C' 'C' 0.0181 0.0091 'International Tables Vol C Tables 4.2.6.8 and 6.1.1.4'
 'H' 'H' 0.0000 0.0000 'International Tables Vol C Tables 4.2.6.8 and 6.1.1.4'
 'Ge' 'Ge' -1.0885 0.8855
 'International Tables Vol C Tables 4.2.6.8 and 6.1.1.4'
 'N' 'N' 0.0311 0.0180 'International Tables Vol C Tables 4.2.6.8 and 6.1.1.4'
 'Na' 'Na' 0.1353 0.1239 'International Tables Vol C Tables 4.2.6.8 and 6.1.1.4'
 'O' 'O' 0.0492 0.0322 'International Tables Vol C Tables 4.2.6.8 and 6.1.1.4'

_shelx_space_group_comment
;
The symmetry employed for this shelxl refinement is uniquely defined
by the following loop, which should always be used as a source of
symmetry information in preference to the above space-group names.
They are only intended as comments.
;
_space_group_crystal_system        'orthorhombic'
_space_group_IT_number             56
_space_group_name_H-M_alt          'P c c n'
_space_group_name_Hall             '-P 2ab 2ac'
loop_
  _space_group_symop_operation_xyz
 'x, y, z'
 '-x+1/2, -y+1/2, z'
 '-x, y+1/2, -z+1/2'
 'x+1/2, -y, -z+1/2'
 '-x, -y, -z'
 'x-1/2, y-1/2, -z'
 'x, -y-1/2, z-1/2'
 '-x-1/2, y, z-1/2'

_cell_length_a                     22.1979(9)
_cell_length_b                     25.5324(8)
_cell_length_c                     29.4423(12)
_cell_angle_alpha                  90
_cell_angle_beta                   90
_cell_angle_gamma                  90
_cell_volume                       16686.9(11)
_cell_formula_units_Z              8
_cell_measurement_reflns_used      9907
_cell_measurement_temperature      150.01(10)
_cell_measurement_theta_max        70.8380
_cell_measurement_theta_min        4.5630
_shelx_estimated_absorpt_T_max     0.902
_shelx_estimated_absorpt_T_min     0.731
_exptl_absorpt_coefficient_mu      0.956
_exptl_absorpt_correction_T_max    1.00000
_exptl_absorpt_correction_T_min    0.60400
_exptl_absorpt_correction_type     multi-scan
_exptl_absorpt_process_details
;
CrysAlisPro 1.171.40.67a (Rigaku Oxford Diffraction, 2019)
Empirical absorption correction using spherical harmonics,
 implemented in SCALE3 ABSPACK scaling algorithm.
;
_exptl_absorpt_special_details     ?
_exptl_crystal_colour              red
_exptl_crystal_colour_primary      red
_exptl_crystal_density_diffrn      1.098
_exptl_crystal_density_meas        ?
_exptl_crystal_density_method      ?
_exptl_crystal_description         block
_exptl_crystal_F_000               5992
_exptl_crystal_size_max            0.35
_exptl_crystal_size_mid            0.13
_exptl_crystal_size_min            0.11
_exptl_transmission_factor_max     ?
_exptl_transmission_factor_min     ?
_diffrn_reflns_av_R_equivalents    0.0438
_diffrn_reflns_av_unetI/netI       0.0556
_diffrn_reflns_Laue_measured_fraction_full  0.992
_diffrn_reflns_Laue_measured_fraction_max  0.969
_diffrn_reflns_limit_h_max         27
_diffrn_reflns_limit_h_min         -17
_diffrn_reflns_limit_k_max         31
_diffrn_reflns_limit_k_min         -29
_diffrn_reflns_limit_l_max         34
_diffrn_reflns_limit_l_min         -36
_diffrn_reflns_number              48893
_diffrn_reflns_point_group_measured_fraction_full  0.992
_diffrn_reflns_point_group_measured_fraction_max  0.969
_diffrn_reflns_theta_full          67.684
_diffrn_reflns_theta_max           73.645
_diffrn_reflns_theta_min           3.983
_diffrn_ambient_environment        N~2~
_diffrn_ambient_temperature        150.01(10)
_diffrn_detector                   'CCD plate'
_diffrn_detector_area_resol_mean   8.1297
_diffrn_detector_type              EosS2
_diffrn_measured_fraction_theta_full  0.992
_diffrn_measured_fraction_theta_max  0.969
_diffrn_measurement_details
;
List of Runs (angles in degrees, time in seconds):

  # Type    Start    End  Width  t~exp~   \w     \q     \k     \f   Frames
--------------------------------------------------------------------------
  1  \w      6.00  75.00   0.75   12.50    --   37.33 -99.00-150.00   92
  2  \w     21.00 105.00   0.75   12.50    --   37.33  57.00  60.00  112
  3  \w     27.00  90.00   0.75   12.50    --   37.33-125.00 150.00   84
  4  \w     18.00 105.00   0.75   12.50    --   37.33  38.00 120.00  116
  5  \w     18.00 103.50   0.75   12.50    --   37.33  64.00 -93.00  114
  6  \w     43.00 127.00   0.75   52.50    --  111.00 -50.00  90.00  112
  7  \w     43.00 137.50   0.75   52.50    --  111.00 -77.00-120.00  126
  8  \w     43.00 127.00   0.75   52.50    --  111.00 -50.00   0.00  112
  9  \w     86.00 177.50   0.75   52.50    --  111.00  25.00  90.00  122
;
_diffrn_measurement_device         'four-circle diffractometer'
_diffrn_measurement_device_type    'SuperNova, Dual, Cu at home/near, EosS2'
_diffrn_measurement_method         '\w scans'
_diffrn_orient_matrix_type        
 'CrysAlisPro convention (1999,Acta A55,543-557)'
_diffrn_orient_matrix_UB_11        -0.0293592000
_diffrn_orient_matrix_UB_12        -0.0344231000
_diffrn_orient_matrix_UB_13        -0.0368504000
_diffrn_orient_matrix_UB_21        -0.0433579000
_diffrn_orient_matrix_UB_22        0.0450213000
_diffrn_orient_matrix_UB_23        -0.0119558000
_diffrn_orient_matrix_UB_31        0.0454969000
_diffrn_orient_matrix_UB_32        0.0207606000
_diffrn_orient_matrix_UB_33        -0.0351848000
_diffrn_radiation_monochromator    mirror
_diffrn_radiation_probe            x-ray
_diffrn_radiation_type             'Cu K\a'
_diffrn_radiation_wavelength       1.54184
_diffrn_source                     'micro-focus sealed X-ray tube'
_diffrn_source_type                'SuperNova (Cu) X-ray Source'
_reflns_Friedel_coverage           0.000
_reflns_Friedel_fraction_full      .
_reflns_Friedel_fraction_max       .
_reflns_number_gt                  10234
_reflns_number_total               16330
_reflns_odcompleteness_completeness  98.95
_reflns_odcompleteness_iscentric   1
_reflns_odcompleteness_theta       69.95
_reflns_special_details
;
 Reflections were merged by SHELXL according to the crystal
 class for the calculation of statistics and refinement.
 
 _reflns_Friedel_fraction is defined as the number of unique
 Friedel pairs measured divided by the number that would be
 possible theoretically, ignoring centric projections and
 systematic absences.
;
_reflns_threshold_expression       'I > 2\s(I)'
_computing_cell_refinement         'CrysAlisPro 1.171.40.67a (Rigaku OD, 2019)'
_computing_data_collection         'CrysAlisPro 1.171.40.67a (Rigaku OD, 2019)'
_computing_data_reduction          'CrysAlisPro 1.171.40.67a (Rigaku OD, 2019)'
_computing_molecular_graphics      'Olex2 1.3 (Dolomanov et al., 2009)'
_computing_publication_material    'Olex2 1.3 (Dolomanov et al., 2009)'
_computing_structure_refinement    'SHELXL 2018/3 (Sheldrick, 2015)'
_computing_structure_solution      'SHELXT  (Sheldrick, 2015)'
_refine_diff_density_max           0.712
_refine_diff_density_min           -0.656
_refine_diff_density_rms           0.093
_refine_ls_extinction_coef         .
_refine_ls_extinction_method       none
_refine_ls_goodness_of_fit_ref     1.085
_refine_ls_hydrogen_treatment      constr
_refine_ls_matrix_type             full
_refine_ls_number_parameters       1156
_refine_ls_number_reflns           16330
_refine_ls_number_restraints       975
_refine_ls_R_factor_all            0.1746
_refine_ls_R_factor_gt             0.1302
_refine_ls_restrained_S_all        1.058
_refine_ls_shift/su_max            0.000
_refine_ls_shift/su_mean           0.000
_refine_ls_structure_factor_coef   Fsqd
_refine_ls_weighting_details      
 'w=1/[\s^2^(Fo^2^)+(0.1508P)^2^+82.3644P] where P=(Fo^2^+2Fc^2^)/3'
_refine_ls_weighting_scheme        calc
_refine_ls_wR_factor_gt            0.3517
_refine_ls_wR_factor_ref           0.3830
_refine_special_details            ?
_olex2_refinement_description
;
1. Fixed Uiso
 At 1.2 times of:
  All C(H) groups, All C(H,H) groups
 At 1.5 times of:
  All C(H,H,H) groups
2. Restrained distances
 O3-C52 = O3-C55 = O3-C52A = O3-C55A
 1.4 with sigma of 0.008
 C80-C81 = C80-O10
 1.4 with sigma of 0.008
 C81-C82 = C82-C83 = C83-O10
 1.5 with sigma of 0.008
 C80A-O10A = C80A-C81A
 1.4 with sigma of 0.008
 O10A-C83A = C83A-C82A = C82A-C81A
 1.5 with sigma of 0.008
 O9A-C76A = O9A-C79A
 1.4 with sigma of 0.008
 O9-C76 = O9-C79
 1.4 with sigma of 0.008
 C76-C77 = C77-C78 = C78-C79
 1.5 with sigma of 0.008
 O7-C68 = O7-C71 = O7-C68A = O7-C71A
 1.4 with sigma of 0.008
 C76A-C77A = C77A-C78A = C78A-C79A
 1.5 with sigma of 0.008
 O11-C87 = O11-C84
 1.4 with sigma of 0.008
 C87-C86 = C86-C85 = C85-C84
 1.5 with sigma of 0.008
 O5-C60 = O5-C63 = O5A-C60A = O5A-C63A
 1.4 with sigma of 0.008
 O4-C56 = O4-C59 = O4-C56A = O4-C59A
 1.4 with sigma of 0.008
 C48-C49 = C49-C50 = C50-C51 = C48A-C49A = C49A-C50A = C50A-C51A
 1.5 with sigma of 0.008
 O2-C48 = O2-C48A = O2-C51 = O2-C51A
 1.4 with sigma of 0.008
 C52-C53 = C53-C54 = C54-C55 = C52A-C53A = C53A-C54A = C54A-C55A
 1.5 with sigma of 0.008
 C56-C57 = C57-C58 = C58-C59 = C56A-C57A = C57A-C58A = C58A-C59A
 1.5 with sigma of 0.008
 C60-C61 = C61-C62 = C62-C63 = C60A-C61A = C61A-C62A = C62A-C63A
 1.5 with sigma of 0.008
 O6-C64 = O6-C67 = O6A-C64A = O6A-C67A
 1.4 with sigma of 0.008
 C64-C65 = C65-C66 = C66-C67 = C64A-C65A = C65A-C66A = C66A-C67A
 1.5 with sigma of 0.008
 C68-C69 = C69-C70 = C70-C71 = C68A-C69A = C69A-C70A = C70A-C71A
 1.5 with sigma of 0.008
 C72A-C73A = C73A-C74A = C74A-C75A
 1.5 with sigma of 0.008
 O8A-C72A = O8A-C75A
 1.4 with sigma of 0.008
 O11A-C87A = O11A-C84A
 1.4 with sigma of 0.008
 C85A-C84A = C86A-C85A = C87A-C86A
 1.5 with sigma of 0.008
 C82-O10
 2.4 with sigma of 0.008
 C81-O10
 2.3 with sigma of 0.008
 C83A-C81A
 2.4 with sigma of 0.008
 O10A-C81A
 2.3 with sigma of 0.008
 O9A-C77A
 2.4 with sigma of 0.008
 C76-C78 = C77-C79
 2.4 with sigma of 0.008
 C76A-C78A = C77A-C79A
 2.4 with sigma of 0.008
 C55A-C52A
 2.4 with sigma of 0.008
 C64A-C66A = C65A-C67A
 2.4 with sigma of 0.008
 C69A-C71A
 2.4 with sigma of 0.008
 C60A-C62A
 2.4 with sigma of 0.008
 C72A-C74A = C73A-C75A
 2.4 with sigma of 0.008
 C87-C85 = C86-C84
 2.4 with sigma of 0.008
 O11-C86 = O11-C85
 2.35 with sigma of 0.008
 C84A-C86A = C85A-C87A
 2.4 with sigma of 0.008
 O8A-C73A
 2.3 with sigma of 0.008
 Na1-C71A
 3.2 with sigma of 0.008
3. Uiso/Uaniso restraints and constraints
O10 \\sim C80 \\sim C81 \\sim C82 \\sim C83: within 2A with sigma of 0.005 and
sigma for terminal atoms of 0.01 within 2A
C81A \\sim C80A \\sim O10A \\sim C83A \\sim C82A: within 2A with sigma of 0.005
and sigma for terminal atoms of 0.01 within 2A
C76A \\sim C77A \\sim C78A \\sim C79A \\sim O9A: within 2A with sigma of 0.005
and sigma for terminal atoms of 0.01 within 2A
O11 \\sim C86 \\sim C87 \\sim C85 \\sim C84: within 2A with sigma of 0.005 and
sigma for terminal atoms of 0.01 within 2A
C76 \\sim C77 \\sim C78 \\sim C79 \\sim O9: within 2A with sigma of 0.005 and
sigma for terminal atoms of 0.01 within 2A
O7 \\sim C68 \\sim C69 \\sim C70 \\sim C71 \\sim C68A \\sim C69A \\sim C70A
\\sim C71A: within 2A with sigma of 0.005 and sigma for terminal atoms of 0.01
within 2A
O5 \\sim C60 \\sim C61 \\sim C62 \\sim C63 \\sim O5A \\sim C60A \\sim C61A
\\sim C62A \\sim C63A: within 2A with sigma of 0.005 and sigma for terminal
atoms of 0.01 within 2A
O2 \\sim C48 \\sim C49 \\sim C50 \\sim C51 \\sim C48A \\sim C49A \\sim C50A
\\sim C51A: within 2A with sigma of 0.005 and sigma for terminal atoms of 0.01
within 2A
O3 \\sim C52 \\sim C53 \\sim C54 \\sim C55 \\sim C52A \\sim C53A \\sim C54A
\\sim C55A: within 2A with sigma of 0.005 and sigma for terminal atoms of 0.01
within 2A
O4 \\sim C56 \\sim C57 \\sim C58 \\sim C59 \\sim C56A \\sim C57A \\sim C58A
\\sim C59A: within 2A with sigma of 0.005 and sigma for terminal atoms of 0.01
within 2A
O6 \\sim C64 \\sim C65 \\sim C66 \\sim C67 \\sim O6A \\sim C64A \\sim C65A
\\sim C66A \\sim C67A: within 2A with sigma of 0.005 and sigma for terminal
atoms of 0.01 within 2A
O8A \\sim C72A \\sim C73A \\sim C74A \\sim C75A: within 2A with sigma of 0.005
and sigma for terminal atoms of 0.01 within 2A
O8 \\sim C72 \\sim C73 \\sim C74 \\sim C75: within 2A with sigma of 0.005 and
sigma for terminal atoms of 0.01 within 2A
O11A \\sim C84A \\sim C85A \\sim C86A \\sim C87A: within 2A with sigma of 0.005
and sigma for terminal atoms of 0.01 within 2A
4. Others
 Sof(C49A)=Sof(H49C)=Sof(H49D)=Sof(C51A)=Sof(H51C)=Sof(H51D)=Sof(C48A)=
 Sof(H48C)=Sof(H48D)=Sof(C50A)=Sof(H50C)=Sof(H50D)=1-FVAR(1)
 Sof(C50)=Sof(H50A)=Sof(H50B)=Sof(C51)=Sof(H51A)=Sof(H51B)=Sof(C48)=Sof(H48A)=
 Sof(H48B)=Sof(C49)=Sof(H49A)=Sof(H49B)=FVAR(1)
 Sof(C53A)=Sof(H53C)=Sof(H53D)=Sof(C55A)=Sof(H55C)=Sof(H55D)=Sof(C52A)=
 Sof(H52C)=Sof(H52D)=Sof(C54A)=Sof(H54C)=Sof(H54D)=1-FVAR(2)
 Sof(C54)=Sof(H54A)=Sof(H54B)=Sof(C55)=Sof(H55A)=Sof(H55B)=Sof(C52)=Sof(H52A)=
 Sof(H52B)=Sof(C53)=Sof(H53A)=Sof(H53B)=FVAR(2)
 Sof(C58A)=Sof(H58C)=Sof(H58D)=Sof(C56A)=Sof(H56C)=Sof(H56D)=Sof(C59A)=
 Sof(H59C)=Sof(H59D)=Sof(C57A)=Sof(H57C)=Sof(H57D)=1-FVAR(3)
 Sof(C59)=Sof(H59A)=Sof(H59B)=Sof(C58)=Sof(H58A)=Sof(H58B)=Sof(C56)=Sof(H56A)=
 Sof(H56B)=Sof(C57)=Sof(H57A)=Sof(H57B)=FVAR(3)
 Sof(C61A)=Sof(H61C)=Sof(H61D)=Sof(C60A)=Sof(H60C)=Sof(H60D)=Sof(C63A)=
 Sof(H63C)=Sof(H63D)=Sof(C62A)=Sof(H62C)=Sof(H62D)=Sof(O5A)=1-FVAR(4)
 Sof(O5)=Sof(C60)=Sof(H60A)=Sof(H60B)=Sof(C62)=Sof(H62A)=Sof(H62B)=Sof(C61)=
 Sof(H61A)=Sof(H61B)=Sof(C63)=Sof(H63A)=Sof(H63B)=FVAR(4)
 Sof(C67A)=Sof(H67C)=Sof(H67D)=Sof(C65A)=Sof(H65C)=Sof(H65D)=Sof(O6A)=
 Sof(C66A)=Sof(H66C)=Sof(H66D)=Sof(C64A)=Sof(H64C)=Sof(H64D)=1-FVAR(5)
 Sof(O6)=Sof(C64)=Sof(H64A)=Sof(H64B)=Sof(C65)=Sof(H65A)=Sof(H65B)=Sof(C66)=
 Sof(H66A)=Sof(H66B)=Sof(C67)=Sof(H67A)=Sof(H67B)=FVAR(5)
 Sof(C69A)=Sof(H69C)=Sof(H69D)=Sof(C71A)=Sof(H71C)=Sof(H71D)=Sof(C68A)=
 Sof(H68C)=Sof(H68D)=Sof(C70A)=Sof(H70C)=Sof(H70D)=1-FVAR(6)
 Sof(C70)=Sof(H70A)=Sof(H70B)=Sof(C69)=Sof(H69A)=Sof(H69B)=Sof(C68)=Sof(H68A)=
 Sof(H68B)=Sof(C71)=Sof(H71A)=Sof(H71B)=FVAR(6)
 Sof(O8A)=Sof(C72A)=Sof(H72C)=Sof(H72D)=Sof(C75A)=Sof(H75C)=Sof(H75D)=
 Sof(C74A)=Sof(H74C)=Sof(H74D)=Sof(C73A)=Sof(H73C)=Sof(H73D)=1-FVAR(7)
 Sof(O8)=Sof(C72)=Sof(H72A)=Sof(H72B)=Sof(C73)=Sof(H73A)=Sof(H73B)=Sof(C74)=
 Sof(H74A)=Sof(H74B)=Sof(C75)=Sof(H75A)=Sof(H75B)=FVAR(7)
 Fixed Sof: O9(0.25) C77(0.25) H77A(0.25) H77B(0.25) C76(0.25) H76A(0.25)
 H76B(0.25) C86(0.25) H86A(0.25) H86B(0.25) C84(0.25) H84A(0.25) H84B(0.25)
 O11(0.25) C87(0.25) H87A(0.25) H87B(0.25) C85(0.25) H85A(0.25) H85B(0.25)
 C78(0.25) H78A(0.25) H78B(0.25) C79(0.25) H79A(0.25) H79B(0.25) C76A(0.25)
 H76C(0.25) H76D(0.25) C78A(0.25) H78C(0.25) H78D(0.25) O9A(0.25) C77A(0.25)
 H77C(0.25) H77D(0.25) C79A(0.25) H79C(0.25) H79D(0.25) C80A(0.25) H80A(0.25)
 H80B(0.25) C81A(0.25) H81A(0.25) H81B(0.25) C82A(0.25) H82A(0.25) H82B(0.25)
 O10A(0.25) C83A(0.25) H83A(0.25) H83B(0.25) C80(0.25) H80C(0.25) H80D(0.25)
 C81(0.25) H81C(0.25) H81D(0.25) C82(0.25) H82C(0.25) H82D(0.25) O10(0.25)
 C83(0.25) H83C(0.25) H83D(0.25) O11A(0.25) C84A(0.25) H84C(0.25) H84D(0.25)
 C85A(0.25) H85C(0.25) H85D(0.25) C87A(0.25) H87C(0.25) H87D(0.25) C86A(0.25)
 H86C(0.25) H86D(0.25)
5.a Ternary CH refined with riding coordinates:
 C45(H45), C30(H30), C42(H42), C33(H33)
5.b Secondary CH2 refined with riding coordinates:
 C54(H54A,H54B), C55(H55A,H55B), C60(H60A,H60B), C62(H62A,H62B), C52(H52A,
 H52B), C53(H53A,H53B), C59(H59A,H59B), C58(H58A,H58B), C56(H56A,H56B),
 C61(H61A,H61B), C63(H63A,H63B), C57(H57A,H57B), C77(H77A,H77B), C76(H76A,H76B),
  C70(H70A,H70B), C69(H69A,H69B), C68(H68A,H68B), C71(H71A,H71B), C50(H50A,
 H50B), C51(H51A,H51B), C48(H48A,H48B), C49(H49A,H49B), C49A(H49C,H49D),
 C51A(H51C,H51D), C48A(H48C,H48D), C50A(H50C,H50D), C53A(H53C,H53D), C55A(H55C,
 H55D), C52A(H52C,H52D), C54A(H54C,H54D), C58A(H58C,H58D), C56A(H56C,H56D),
 C59A(H59C,H59D), C57A(H57C,H57D), C61A(H61C,H61D), C60A(H60C,H60D), C63A(H63C,
 H63D), C62A(H62C,H62D), C64(H64A,H64B), C65(H65A,H65B), C66(H66A,H66B),
 C67(H67A,H67B), C67A(H67C,H67D), C65A(H65C,H65D), C66A(H66C,H66D), C64A(H64C,
 H64D), C69A(H69C,H69D), C71A(H71C,H71D), C68A(H68C,H68D), C70A(H70C,H70D),
 C72(H72A,H72B), C73(H73A,H73B), C74(H74A,H74B), C75(H75A,H75B), C72A(H72C,
 H72D), C75A(H75C,H75D), C74A(H74C,H74D), C73A(H73C,H73D), C86(H86A,H86B),
 C84(H84A,H84B), C87(H87A,H87B), C85(H85A,H85B), C78(H78A,H78B), C79(H79A,H79B),
  C76A(H76C,H76D), C78A(H78C,H78D), C77A(H77C,H77D), C79A(H79C,H79D), C80A(H80A,
 H80B), C81A(H81A,H81B), C82A(H82A,H82B), C83A(H83A,H83B), C80(H80C,H80D),
 C81(H81C,H81D), C82(H82C,H82D), C83(H83C,H83D), C84A(H84C,H84D), C85A(H85C,
 H85D), C87A(H87C,H87D), C86A(H86C,H86D)
5.c Aromatic/amide H refined with riding coordinates:
 C5(H5), C3(H3), C38(H38), C9(H9), C11(H11), C40(H40), C28(H28), C39(H39),
 C26(H26), C27(H27)
5.d Idealised Me refined as rotating group:
 C18(H18A,H18B,H18C), C47(H47A,H47B,H47C), C46(H46A,H46B,H46C), C31(H31A,H31B,
 H31C), C19(H19A,H19B,H19C), C23(H23A,H23B,H23C), C17(H17A,H17B,H17C), C15(H15A,
 H15B,H15C), C32(H32A,H32B,H32C), C34(H34A,H34B,H34C), C22(H22A,H22B,H22C),
 C16(H16A,H16B,H16C), C44(H44A,H44B,H44C), C21(H21A,H21B,H21C), C43(H43A,H43B,
 H43C), C35(H35A,H35B,H35C)
;
_atom_sites_solution_hydrogens     geom
_atom_sites_solution_primary       dual
_atom_sites_solution_secondary     ?
loop_
  _atom_site_label
  _atom_site_type_symbol
  _atom_site_fract_x
  _atom_site_fract_y
  _atom_site_fract_z
  _atom_site_U_iso_or_equiv
  _atom_site_adp_type
  _atom_site_occupancy
  _atom_site_site_symmetry_order
  _atom_site_calc_flag
  _atom_site_refinement_flags_posn
  _atom_site_refinement_flags_adp
  _atom_site_refinement_flags_occupancy
  _atom_site_disorder_assembly
  _atom_site_disorder_group
 Ge1 Ge 0.03777(4) 0.41714(3) 0.62645(3) 0.0501(3) Uani 1 1 d . . . . .
 Na1 Na 0.28998(14) 0.48087(14) 0.48114(11) 0.0676(9) Uani 1 1 d D . . . .
 O1 O -0.07117(18) 0.41419(15) 0.66242(15) 0.0410(10) Uani 1 1 d . . . . .
 N1 N 0.0163(2) 0.34534(19) 0.65642(19) 0.0417(12) Uani 1 1 d . . . . .
 N2 N 0.0142(2) 0.4843(2) 0.66171(19) 0.0427(12) Uani 1 1 d . . . . .
 O4 O 0.2621(3) 0.4369(3) 0.4133(2) 0.0813(15) Uani 1 1 d D U . . .
 O2 O 0.3508(3) 0.5402(3) 0.4389(2) 0.0875(17) Uani 1 1 d D U . . .
 C1 C -0.0811(3) 0.3672(2) 0.6843(2) 0.0385(13) Uani 1 1 d . . . . .
 C2 C -0.0357(3) 0.3298(2) 0.6782(2) 0.0416(14) Uani 1 1 d . . . . .
 C13 C -0.0802(3) 0.4568(2) 0.6911(2) 0.0373(13) Uani 1 1 d . . . . .
 O3 O 0.2102(3) 0.5438(3) 0.4762(3) 0.0969(17) Uani 1 1 d D U . . .
 C37 C 0.1100(3) 0.5282(2) 0.6752(2) 0.0448(15) Uani 1 1 d . . . . .
 C8 C -0.1282(3) 0.4571(2) 0.7206(2) 0.0381(13) Uani 1 1 d . . . . .
 C12 C -0.0351(3) 0.4951(2) 0.6886(2) 0.0387(13) Uani 1 1 d . . . . .
 C7 C -0.1700(3) 0.4098(2) 0.7202(2) 0.0429(14) Uani 1 1 d . . . . .
 C29 C 0.1091(3) 0.2924(2) 0.6639(3) 0.0488(17) Uani 1 1 d . . . . .
 O5 O 0.2263(6) 0.4273(4) 0.5246(4) 0.103(2) Uani 0.812(10) 1 d D U P A 1
 C36 C 0.0547(3) 0.5260(2) 0.6525(2) 0.0420(14) Uani 1 1 d . . . . .
 C10 C -0.0940(3) 0.5431(2) 0.7457(2) 0.0403(14) Uani 1 1 d . . . . .
 C5 C -0.1388(3) 0.3117(2) 0.7329(2) 0.0436(15) Uani 1 1 d . . . . .
 H5 H -0.171641 0.305950 0.751859 0.052 Uiso 1 1 calc R U . . .
 C6 C -0.1305(3) 0.3606(2) 0.7127(2) 0.0397(14) Uani 1 1 d . . . . .
 C4 C -0.0976(3) 0.2712(2) 0.7244(3) 0.0484(17) Uani 1 1 d . . . . .
 C24 C 0.0556(3) 0.3048(3) 0.6402(2) 0.0456(15) Uani 1 1 d . . . . .
 C3 C -0.0474(3) 0.2806(2) 0.6976(2) 0.0452(15) Uani 1 1 d . . . . .
 H3 H -0.020555 0.253379 0.692188 0.054 Uiso 1 1 calc R U . . .
 C38 C 0.1520(3) 0.5666(3) 0.6630(3) 0.0539(18) Uani 1 1 d . . . . .
 H38 H 0.189252 0.567650 0.677332 0.065 Uiso 1 1 calc R U . . .
 C9 C -0.1350(3) 0.5019(2) 0.7484(2) 0.0414(14) Uani 1 1 d . . . . .
 H9 H -0.167091 0.503904 0.768622 0.050 Uiso 1 1 calc R U . . .
 C14 C -0.0996(3) 0.5927(2) 0.7759(3) 0.0480(17) Uani 1 1 d . . . . .
 C45 C 0.1257(3) 0.4908(3) 0.7139(3) 0.0488(16) Uani 1 1 d . . . . .
 H45 H 0.094520 0.463668 0.714776 0.059 Uiso 1 1 calc R U . . .
 C11 C -0.0445(3) 0.5392(2) 0.7162(2) 0.0408(14) Uani 1 1 d . . . . .
 H11 H -0.017143 0.566764 0.714921 0.049 Uiso 1 1 calc R U . . .
 C25 C 0.0410(4) 0.2773(3) 0.6005(3) 0.0563(18) Uani 1 1 d . . . . .
 O7 O 0.3252(5) 0.5229(4) 0.5473(3) 0.135(3) Uani 1 1 d D U . . .
 C18 C -0.2151(3) 0.4148(3) 0.6803(3) 0.0549(18) Uani 1 1 d . . . . .
 H18A H -0.193292 0.418803 0.652302 0.082 Uiso 1 1 calc R U . . .
 H18B H -0.240298 0.444868 0.684985 0.082 Uiso 1 1 calc R U . . .
 H18C H -0.239612 0.383895 0.678741 0.082 Uiso 1 1 calc R U . . .
 C30 C 0.1279(3) 0.3221(3) 0.7063(3) 0.0518(18) Uani 1 1 d . . . . .
 H30 H 0.114793 0.358469 0.702211 0.062 Uiso 1 1 calc R U . . .
 C40 C 0.0837(4) 0.6015(3) 0.6082(3) 0.0591(19) Uani 1 1 d . . . . .
 H40 H 0.074854 0.626140 0.585884 0.071 Uiso 1 1 calc R U . . .
 C28 C 0.1454(3) 0.2513(3) 0.6482(3) 0.0580(19) Uani 1 1 d . . . . .
 H28 H 0.180785 0.242844 0.663477 0.070 Uiso 1 1 calc R U . . .
 C41 C 0.0410(3) 0.5634(3) 0.6194(2) 0.0496(16) Uani 1 1 d . . . . .
 C47 C 0.1863(3) 0.4635(3) 0.7073(3) 0.0575(19) Uani 1 1 d . . . . .
 H47A H 0.217795 0.489208 0.706092 0.086 Uiso 1 1 calc R U . . .
 H47B H 0.185687 0.443947 0.679474 0.086 Uiso 1 1 calc R U . . .
 H47C H 0.193480 0.440113 0.732290 0.086 Uiso 1 1 calc R U . . .
 C39 C 0.1384(4) 0.6028(3) 0.6297(3) 0.062(2) Uani 1 1 d . . . . .
 H39 H 0.166546 0.628262 0.621896 0.075 Uiso 1 1 calc R U . . .
 C46 C 0.1233(4) 0.5202(3) 0.7591(3) 0.064(2) Uani 1 1 d . . . . .
 H46A H 0.084176 0.535519 0.762956 0.096 Uiso 1 1 calc R U . . .
 H46B H 0.153303 0.547324 0.759211 0.096 Uiso 1 1 calc R U . . .
 H46C H 0.131089 0.496229 0.783526 0.096 Uiso 1 1 calc R U . . .
 C31 C 0.1958(3) 0.3236(3) 0.7148(3) 0.068(2) Uani 1 1 d . . . . .
 H31A H 0.216075 0.334169 0.687500 0.101 Uiso 1 1 calc R U . . .
 H31B H 0.209429 0.289378 0.723573 0.101 Uiso 1 1 calc R U . . .
 H31C H 0.204456 0.348120 0.738608 0.101 Uiso 1 1 calc R U . . .
 C26 C 0.0769(4) 0.2364(3) 0.5865(3) 0.072(2) Uani 1 1 d . . . . .
 H26 H 0.066144 0.217279 0.560881 0.086 Uiso 1 1 calc R U . . .
 C27 C 0.1286(4) 0.2234(3) 0.6099(3) 0.074(3) Uani 1 1 d . . . . .
 H27 H 0.152380 0.195662 0.599922 0.089 Uiso 1 1 calc R U . . .
 C20 C -0.1057(3) 0.2170(3) 0.7470(3) 0.061(2) Uani 1 1 d . . . . .
 C19 C -0.2054(3) 0.4049(3) 0.7644(3) 0.058(2) Uani 1 1 d . . . . .
 H19A H -0.230116 0.435397 0.768468 0.087 Uiso 1 1 calc R U . . .
 H19B H -0.177919 0.401870 0.789468 0.087 Uiso 1 1 calc R U . . .
 H19C H -0.230539 0.374299 0.763209 0.087 Uiso 1 1 calc R U . . .
 C42 C -0.0196(3) 0.5635(3) 0.5945(3) 0.060(2) Uani 1 1 d . . . . .
 H42 H -0.045543 0.537145 0.608793 0.072 Uiso 1 1 calc R U . . .
 C23 C -0.1653(3) 0.2118(3) 0.7729(4) 0.072(3) Uani 1 1 d . . . . .
 H23A H -0.198164 0.220204 0.752919 0.107 Uiso 1 1 calc R U . . .
 H23B H -0.165404 0.235492 0.798188 0.107 Uiso 1 1 calc R U . . .
 H23C H -0.169763 0.176551 0.783636 0.107 Uiso 1 1 calc R U . . .
 C17 C -0.0463(4) 0.5961(4) 0.8076(3) 0.075(3) Uani 1 1 d . . . . .
 H17A H -0.009911 0.599109 0.790228 0.112 Uiso 1 1 calc R U . . .
 H17B H -0.044563 0.565165 0.826089 0.112 Uiso 1 1 calc R U . . .
 H17C H -0.050580 0.626336 0.826798 0.112 Uiso 1 1 calc R U . . .
 C15 C -0.1573(4) 0.5922(3) 0.8044(4) 0.081(3) Uani 1 1 d . . . . .
 H15A H -0.157739 0.561643 0.823399 0.122 Uiso 1 1 calc R U . . .
 H15B H -0.191738 0.591737 0.784709 0.122 Uiso 1 1 calc R U . . .
 H15C H -0.158601 0.623037 0.823104 0.122 Uiso 1 1 calc R U . . .
 C33 C -0.0152(4) 0.2902(3) 0.5730(3) 0.068(2) Uani 1 1 d . . . . .
 H33 H -0.036409 0.318473 0.588776 0.081 Uiso 1 1 calc R U . . .
 C32 C 0.0957(4) 0.3014(4) 0.7483(3) 0.079(3) Uani 1 1 d . . . . .
 H32A H 0.105143 0.264988 0.752320 0.118 Uiso 1 1 calc R U . . .
 H32B H 0.053003 0.305440 0.744627 0.118 Uiso 1 1 calc R U . . .
 H32C H 0.108726 0.320696 0.774544 0.118 Uiso 1 1 calc R U . . .
 C34 C 0.0026(5) 0.3104(4) 0.5261(3) 0.082(3) Uani 1 1 d . . . . .
 H34A H 0.020740 0.282632 0.508943 0.122 Uiso 1 1 calc R U . . .
 H34B H 0.030867 0.338660 0.529339 0.122 Uiso 1 1 calc R U . . .
 H34C H -0.032631 0.322800 0.510525 0.122 Uiso 1 1 calc R U . . .
 C22 C -0.1048(5) 0.1744(3) 0.7102(4) 0.090(3) Uani 1 1 d . . . . .
 H22A H -0.067147 0.175707 0.694153 0.134 Uiso 1 1 calc R U . . .
 H22B H -0.137284 0.180202 0.689283 0.134 Uiso 1 1 calc R U . . .
 H22C H -0.109338 0.140617 0.724107 0.134 Uiso 1 1 calc R U . . .
 C16 C -0.1021(5) 0.6410(3) 0.7460(4) 0.089(3) Uani 1 1 d . . . . .
 H16A H -0.139815 0.641834 0.730031 0.133 Uiso 1 1 calc R U . . .
 H16B H -0.069604 0.640017 0.724509 0.133 Uiso 1 1 calc R U . . .
 H16C H -0.098498 0.671787 0.764527 0.133 Uiso 1 1 calc R U . . .
 C44 C -0.0116(4) 0.5488(4) 0.5452(3) 0.082(3) Uani 1 1 d . . . . .
 H44A H 0.006354 0.514653 0.543199 0.123 Uiso 1 1 calc R U . . .
 H44B H 0.014142 0.573934 0.530638 0.123 Uiso 1 1 calc R U . . .
 H44C H -0.050110 0.548452 0.530404 0.123 Uiso 1 1 calc R U . . .
 C21 C -0.0543(3) 0.2084(4) 0.7814(4) 0.093(4) Uani 1 1 d . . . . .
 H21A H -0.054705 0.236020 0.803452 0.140 Uiso 1 1 calc R U . . .
 H21B H -0.016396 0.208338 0.765709 0.140 Uiso 1 1 calc R U . . .
 H21C H -0.059872 0.175329 0.796389 0.140 Uiso 1 1 calc R U . . .
 C43 C -0.0502(4) 0.6174(4) 0.5997(4) 0.088(3) Uani 1 1 d . . . . .
 H43A H -0.025724 0.643739 0.585625 0.133 Uiso 1 1 calc R U . . .
 H43B H -0.054897 0.625324 0.631410 0.133 Uiso 1 1 calc R U . . .
 H43C H -0.089054 0.616568 0.585429 0.133 Uiso 1 1 calc R U . . .
 C35 C -0.0577(5) 0.2446(4) 0.5694(4) 0.087(3) Uani 1 1 d . . . . .
 H35A H -0.065201 0.230533 0.599132 0.130 Uiso 1 1 calc R U . . .
 H35B H -0.040134 0.217962 0.550562 0.130 Uiso 1 1 calc R U . . .
 H35C H -0.094992 0.256072 0.556236 0.130 Uiso 1 1 calc R U . . .
 C54 C 0.1494(5) 0.6129(6) 0.4498(6) 0.098(2) Uani 0.798(9) 1 d D U P B 1
 H54A H 0.136716 0.638145 0.472455 0.117 Uiso 0.798(9) 1 calc R U P B 1
 H54B H 0.145184 0.628371 0.419856 0.117 Uiso 0.798(9) 1 calc R U P B 1
 C55 C 0.2131(5) 0.5954(4) 0.4580(5) 0.097(2) Uani 0.798(9) 1 d D U P B 1
 H55A H 0.235639 0.595520 0.429835 0.116 Uiso 0.798(9) 1 calc R U P B 1
 H55B H 0.232794 0.618821 0.479319 0.116 Uiso 0.798(9) 1 calc R U P B 1
 C60 C 0.1948(8) 0.3825(5) 0.5103(4) 0.106(3) Uani 0.812(10) 1 d D U P A 1
 H60A H 0.212528 0.368323 0.482785 0.127 Uiso 0.812(10) 1 calc R U P A 1
 H60B H 0.152903 0.390916 0.504265 0.127 Uiso 0.812(10) 1 calc R U P A 1
 C62 C 0.2117(7) 0.3767(5) 0.5895(4) 0.106(3) Uani 0.812(10) 1 d D U P A 1
 H62A H 0.179412 0.373387 0.611447 0.127 Uiso 0.812(10) 1 calc R U P A 1
 H62B H 0.249322 0.366439 0.603765 0.127 Uiso 0.812(10) 1 calc R U P A 1
 C52 C 0.1502(4) 0.5324(6) 0.4871(5) 0.097(2) Uani 0.798(9) 1 d D U P B 1
 H52A H 0.140932 0.543148 0.517895 0.117 Uiso 0.798(9) 1 calc R U P B 1
 H52B H 0.142217 0.495202 0.484075 0.117 Uiso 0.798(9) 1 calc R U P B 1
 C53 C 0.1139(6) 0.5632(5) 0.4535(5) 0.098(2) Uani 0.798(9) 1 d D U P B 1
 H53A H 0.073511 0.569776 0.464644 0.118 Uiso 0.798(9) 1 calc R U P B 1
 H53B H 0.111504 0.545289 0.424467 0.118 Uiso 0.798(9) 1 calc R U P B 1
 C59 C 0.2084(5) 0.4529(5) 0.3920(4) 0.0855(18) Uani 0.758(9) 1 d D U P C 1
 H59A H 0.210884 0.489309 0.382840 0.103 Uiso 0.758(9) 1 calc R U P C 1
 H59B H 0.174378 0.448700 0.412358 0.103 Uiso 0.758(9) 1 calc R U P C 1
 C58 C 0.2017(6) 0.4179(6) 0.3511(4) 0.088(2) Uani 0.758(9) 1 d D U P C 1
 H58A H 0.178907 0.386503 0.358170 0.106 Uiso 0.758(9) 1 calc R U P C 1
 H58B H 0.182584 0.436060 0.325958 0.106 Uiso 0.758(9) 1 calc R U P C 1
 C56 C 0.2926(6) 0.3989(5) 0.3879(4) 0.0859(19) Uani 0.758(9) 1 d D U P C 1
 H56A H 0.284938 0.364014 0.399578 0.103 Uiso 0.758(9) 1 calc R U P C 1
 H56B H 0.335694 0.405247 0.387777 0.103 Uiso 0.758(9) 1 calc R U P C 1
 C61 C 0.1995(7) 0.3437(5) 0.5484(4) 0.106(3) Uani 0.812(10) 1 d D U P A 1
 H61A H 0.162197 0.324266 0.551867 0.128 Uiso 0.812(10) 1 calc R U P A 1
 H61B H 0.232108 0.319183 0.543059 0.128 Uiso 0.812(10) 1 calc R U P A 1
 C63 C 0.2155(7) 0.4315(5) 0.5716(4) 0.106(3) Uani 0.812(10) 1 d D U P A 1
 H63A H 0.178097 0.450043 0.577201 0.127 Uiso 0.812(10) 1 calc R U P A 1
 H63B H 0.248051 0.450359 0.586308 0.127 Uiso 0.812(10) 1 calc R U P A 1
 O9 O -0.2452(15) 0.2401(12) 0.6477(7) 0.085(5) Uiso 0.25 1 d D U P D -1
 C57 C 0.2662(5) 0.4056(6) 0.3411(4) 0.088(2) Uani 0.758(9) 1 d D U P C 1
 H57A H 0.285547 0.434145 0.324889 0.105 Uiso 0.758(9) 1 calc R U P C 1
 H57B H 0.269954 0.373749 0.323349 0.105 Uiso 0.758(9) 1 calc R U P C 1
 C77 C -0.2668(17) 0.230(2) 0.5706(8) 0.083(6) Uiso 0.25 1 d D U P D -1
 H77A H -0.256937 0.197755 0.554453 0.100 Uiso 0.25 1 calc R U P D -1
 H77B H -0.298098 0.248084 0.554030 0.100 Uiso 0.25 1 calc R U P D -1
 C76 C -0.2874(16) 0.2175(16) 0.6181(10) 0.083(6) Uiso 0.25 1 d D U P D -1
 H76A H -0.327074 0.232146 0.623436 0.100 Uiso 0.25 1 calc R U P D -1
 H76B H -0.289228 0.179965 0.622686 0.100 Uiso 0.25 1 calc R U P D -1
 C70 C 0.3139(10) 0.5844(8) 0.6102(5) 0.140(3) Uani 0.750(11) 1 d D U P E 1
 H70A H 0.281304 0.591400 0.631287 0.168 Uiso 0.750(11) 1 calc R U P E 1
 H70B H 0.339303 0.615124 0.607254 0.168 Uiso 0.750(11) 1 calc R U P E 1
 C69 C 0.3490(11) 0.5362(8) 0.6226(5) 0.140(3) Uani 0.750(11) 1 d D U P E 1
 H69A H 0.323849 0.512225 0.639715 0.168 Uiso 0.750(11) 1 calc R U P E 1
 H69B H 0.383436 0.545598 0.641240 0.168 Uiso 0.750(11) 1 calc R U P E 1
 C68 C 0.3698(8) 0.5108(9) 0.5793(4) 0.138(3) Uani 0.750(11) 1 d D U P E 1
 H68A H 0.408469 0.524822 0.569939 0.165 Uiso 0.750(11) 1 calc R U P E 1
 H68B H 0.373444 0.473246 0.583120 0.165 Uiso 0.750(11) 1 calc R U P E 1
 C71 C 0.2918(9) 0.5650(7) 0.5654(5) 0.138(3) Uani 0.750(11) 1 d D U P E 1
 H71A H 0.250155 0.554030 0.568752 0.166 Uiso 0.750(11) 1 calc R U P E 1
 H71B H 0.292605 0.593705 0.543877 0.166 Uiso 0.750(11) 1 calc R U P E 1
 C50 C 0.4003(7) 0.5759(6) 0.3749(4) 0.094(2) Uani 0.751(8) 1 d D U P F 1
 H50A H 0.380648 0.607293 0.363734 0.112 Uiso 0.751(8) 1 calc R U P F 1
 H50B H 0.424718 0.561144 0.350734 0.112 Uiso 0.751(8) 1 calc R U P F 1
 C51 C 0.3552(6) 0.5371(6) 0.3915(3) 0.089(2) Uani 0.751(8) 1 d D U P F 1
 H51A H 0.316280 0.544373 0.377892 0.107 Uiso 0.751(8) 1 calc R U P F 1
 H51B H 0.367372 0.502107 0.382602 0.107 Uiso 0.751(8) 1 calc R U P F 1
 C48 C 0.3926(6) 0.5790(6) 0.4529(4) 0.092(2) Uani 0.751(8) 1 d D U P F 1
 H48A H 0.413060 0.567644 0.480296 0.110 Uiso 0.751(8) 1 calc R U P F 1
 H48B H 0.371582 0.611385 0.459455 0.110 Uiso 0.751(8) 1 calc R U P F 1
 C49 C 0.4379(6) 0.5878(7) 0.4156(4) 0.094(2) Uani 0.751(8) 1 d D U P F 1
 H49A H 0.452382 0.623649 0.415260 0.113 Uiso 0.751(8) 1 calc R U P F 1
 H49B H 0.471883 0.564071 0.418107 0.113 Uiso 0.751(8) 1 calc R U P F 1
 C49A C 0.3860(16) 0.6134(16) 0.4129(14) 0.092(2) Uani 0.249(8) 1 d D U P F 2
 H49C H 0.410436 0.628383 0.436923 0.111 Uiso 0.249(8) 1 calc R U P F 2
 H49D H 0.377256 0.640370 0.390711 0.111 Uiso 0.249(8) 1 calc R U P F 2
 C51A C 0.4115(7) 0.5296(15) 0.4293(13) 0.091(2) Uani 0.249(8) 1 d D U P F 2
 H51C H 0.417905 0.493774 0.419585 0.110 Uiso 0.249(8) 1 calc R U P F 2
 H51D H 0.437784 0.537776 0.454676 0.110 Uiso 0.249(8) 1 calc R U P F 2
 C48A C 0.3288(13) 0.5910(7) 0.4319(14) 0.091(2) Uani 0.249(8) 1 d D U P F 2
 H48C H 0.316692 0.607882 0.460000 0.110 Uiso 0.249(8) 1 calc R U P F 2
 H48D H 0.295877 0.591936 0.410237 0.110 Uiso 0.249(8) 1 calc R U P F 2
 C50A C 0.418(2) 0.5680(15) 0.3910(14) 0.092(2) Uani 0.249(8) 1 d D U P F 2
 H50C H 0.397762 0.556242 0.363664 0.111 Uiso 0.249(8) 1 calc R U P F 2
 H50D H 0.459748 0.575932 0.384422 0.111 Uiso 0.249(8) 1 calc R U P F 2
 C53A C 0.156(2) 0.602(2) 0.4956(16) 0.097(2) Uani 0.202(9) 1 d D U P B 2
 H53C H 0.120835 0.612144 0.513432 0.117 Uiso 0.202(9) 1 calc R U P B 2
 H53D H 0.182882 0.631440 0.494376 0.117 Uiso 0.202(9) 1 calc R U P B 2
 C55A C 0.1690(15) 0.539(2) 0.4402(10) 0.097(2) Uani 0.202(9) 1 d D U P B 2
 H55C H 0.143418 0.508290 0.443384 0.117 Uiso 0.202(9) 1 calc R U P B 2
 H55D H 0.188818 0.538320 0.410840 0.117 Uiso 0.202(9) 1 calc R U P B 2
 C52A C 0.1866(18) 0.5570(19) 0.5189(6) 0.098(2) Uani 0.202(9) 1 d D U P B 2
 H52C H 0.216741 0.567643 0.540951 0.117 Uiso 0.202(9) 1 calc R U P B 2
 H52D H 0.159434 0.531078 0.531529 0.117 Uiso 0.202(9) 1 calc R U P B 2
 C54A C 0.135(3) 0.589(2) 0.4483(17) 0.098(2) Uani 0.202(9) 1 d D U P B 2
 H54C H 0.146988 0.616073 0.426861 0.117 Uiso 0.202(9) 1 calc R U P B 2
 H54D H 0.092028 0.583890 0.446799 0.117 Uiso 0.202(9) 1 calc R U P B 2
 C58A C 0.2396(15) 0.4326(19) 0.3329(12) 0.086(2) Uani 0.242(9) 1 d D U P C 2
 H58C H 0.246583 0.398192 0.319993 0.104 Uiso 0.242(9) 1 calc R U P C 2
 H58D H 0.239029 0.458632 0.308950 0.104 Uiso 0.242(9) 1 calc R U P C 2
 C56A C 0.2092(12) 0.4093(15) 0.4031(13) 0.086(2) Uani 0.242(9) 1 d D U P C 2
 H56C H 0.180875 0.411751 0.428108 0.103 Uiso 0.242(9) 1 calc R U P C 2
 H56D H 0.218078 0.372670 0.397636 0.103 Uiso 0.242(9) 1 calc R U P C 2
 C59A C 0.2845(15) 0.4457(18) 0.3693(5) 0.086(2) Uani 0.242(9) 1 d D U P C 2
 H59C H 0.320344 0.424584 0.364798 0.103 Uiso 0.242(9) 1 calc R U P C 2
 H59D H 0.295939 0.482166 0.366373 0.103 Uiso 0.242(9) 1 calc R U P C 2
 C57A C 0.1832(17) 0.4341(19) 0.3611(12) 0.087(2) Uani 0.242(9) 1 d D U P C 2
 H57C H 0.150955 0.413377 0.348032 0.105 Uiso 0.242(9) 1 calc R U P C 2
 H57D H 0.169276 0.469588 0.366560 0.105 Uiso 0.242(9) 1 calc R U P C 2
 C61A C 0.162(2) 0.3481(19) 0.544(2) 0.106(3) Uani 0.188(10) 1 d D U P A 2
 H61C H 0.153490 0.327134 0.517763 0.127 Uiso 0.188(10) 1 calc R U P A 2
 H61D H 0.127994 0.345556 0.565115 0.127 Uiso 0.188(10) 1 calc R U P A 2
 C60A C 0.173(2) 0.4041(19) 0.531(2) 0.105(3) Uani 0.188(10) 1 d D U P A 2
 H60C H 0.148812 0.413372 0.505265 0.126 Uiso 0.188(10) 1 calc R U P A 2
 H60D H 0.162183 0.427145 0.556388 0.126 Uiso 0.188(10) 1 calc R U P A 2
 C63A C 0.255(3) 0.359(2) 0.5332(19) 0.105(3) Uani 0.188(10) 1 d D U P A 2
 H63C H 0.295964 0.363122 0.545080 0.127 Uiso 0.188(10) 1 calc R U P A 2
 H63D H 0.258085 0.338636 0.505700 0.127 Uiso 0.188(10) 1 calc R U P A 2
 C62A C 0.219(2) 0.330(2) 0.5672(19) 0.106(3) Uani 0.188(10) 1 d D U P A 2
 H62C H 0.223179 0.342307 0.598113 0.127 Uiso 0.188(10) 1 calc R U P A 2
 H62D H 0.224389 0.292054 0.565778 0.127 Uiso 0.188(10) 1 calc R U P A 2
 O5A O 0.234(2) 0.409(2) 0.521(2) 0.105(3) Uani 0.188(10) 1 d D U P A 2
 O6 O 0.3754(7) 0.4225(6) 0.4858(6) 0.109(3) Uani 0.724(10) 1 d D U P A 1
 C64 C 0.4369(7) 0.4314(6) 0.4777(8) 0.111(3) Uani 0.724(10) 1 d D U P A 1
 H64A H 0.452539 0.455519 0.500249 0.134 Uiso 0.724(10) 1 calc R U P A 1
 H64B H 0.442135 0.447110 0.447994 0.134 Uiso 0.724(10) 1 calc R U P A 1
 C65 C 0.4714(7) 0.3809(5) 0.4799(7) 0.112(3) Uani 0.724(10) 1 d D U P A 1
 H65A H 0.504679 0.380635 0.458576 0.134 Uiso 0.724(10) 1 calc R U P A 1
 H65B H 0.486595 0.374306 0.510277 0.134 Uiso 0.724(10) 1 calc R U P A 1
 C66 C 0.4240(6) 0.3422(6) 0.4669(6) 0.110(3) Uani 0.724(10) 1 d D U P A 1
 H66A H 0.432415 0.307463 0.478669 0.133 Uiso 0.724(10) 1 calc R U P A 1
 H66B H 0.418013 0.340576 0.434337 0.133 Uiso 0.724(10) 1 calc R U P A 1
 C67 C 0.3718(7) 0.3680(6) 0.4911(6) 0.111(3) Uani 0.724(10) 1 d D U P A 1
 H67A H 0.334104 0.355289 0.478516 0.133 Uiso 0.724(10) 1 calc R U P A 1
 H67B H 0.372814 0.359126 0.523086 0.133 Uiso 0.724(10) 1 calc R U P A 1
 C67A C 0.3748(12) 0.4020(19) 0.5340(14) 0.111(3) Uani 0.276(10) 1 d D U P A
 2
 H67C H 0.353495 0.368970 0.531441 0.133 Uiso 0.276(10) 1 calc R U P A 2
 H67D H 0.358071 0.422409 0.558800 0.133 Uiso 0.276(10) 1 calc R U P A 2
 C65A C 0.4680(14) 0.4106(16) 0.4937(13) 0.112(3) Uani 0.276(10) 1 d D U P A
 2
 H65C H 0.508840 0.423385 0.497642 0.135 Uiso 0.276(10) 1 calc R U P A 2
 H65D H 0.468763 0.381171 0.472864 0.135 Uiso 0.276(10) 1 calc R U P A 2
 O6A O 0.3754(19) 0.4299(18) 0.4930(15) 0.110(3) Uani 0.276(10) 1 d D U P A 2
 C66A C 0.4415(13) 0.3946(17) 0.5386(12) 0.112(3) Uani 0.276(10) 1 d D U P A
 2
 H66C H 0.450918 0.358281 0.545142 0.134 Uiso 0.276(10) 1 calc R U P A 2
 H66D H 0.457320 0.416285 0.562854 0.134 Uiso 0.276(10) 1 calc R U P A 2
 C64A C 0.4280(18) 0.4533(18) 0.4758(15) 0.111(3) Uani 0.276(10) 1 d D U P A
 2
 H64C H 0.436366 0.487232 0.489201 0.133 Uiso 0.276(10) 1 calc R U P A 2
 H64D H 0.428297 0.455699 0.442893 0.133 Uiso 0.276(10) 1 calc R U P A 2
 C69A C 0.377(2) 0.5663(18) 0.6072(13) 0.139(3) Uani 0.250(11) 1 d D U P E 2
 H69C H 0.383375 0.601116 0.619574 0.167 Uiso 0.250(11) 1 calc R U P E 2
 H69D H 0.410206 0.543066 0.615726 0.167 Uiso 0.250(11) 1 calc R U P E 2
 C71A C 0.312(3) 0.4951(14) 0.5875(3) 0.138(3) Uani 0.250(11) 1 d D U P E 2
 H71C H 0.342943 0.469466 0.595244 0.166 Uiso 0.250(11) 1 calc R U P E 2
 H71D H 0.272692 0.479064 0.587470 0.166 Uiso 0.250(11) 1 calc R U P E 2
 C68A C 0.362(3) 0.5654(17) 0.5576(13) 0.138(3) Uani 0.250(11) 1 d D U P E 2
 H68C H 0.342341 0.597744 0.549363 0.166 Uiso 0.250(11) 1 calc R U P E 2
 H68D H 0.399334 0.562941 0.540034 0.166 Uiso 0.250(11) 1 calc R U P E 2
 C70A C 0.316(2) 0.5439(18) 0.6158(18) 0.139(3) Uani 0.250(11) 1 d D U P E 2
 H70C H 0.310378 0.535743 0.647690 0.167 Uiso 0.250(11) 1 calc R U P E 2
 H70D H 0.284722 0.568614 0.606672 0.167 Uiso 0.250(11) 1 calc R U P E 2
 O8 O 0.5016(6) 0.5845(5) 0.7088(4) 0.122(4) Uiso 0.738(12) 1 d . U P G 1
 C72 C 0.4677(8) 0.6289(7) 0.6911(6) 0.103(4) Uiso 0.738(12) 1 d . U P G 1
 H72A H 0.427796 0.617836 0.681628 0.124 Uiso 0.738(12) 1 calc R U P G 1
 H72B H 0.463565 0.655788 0.714090 0.124 Uiso 0.738(12) 1 calc R U P G 1
 C73 C 0.5007(9) 0.6481(7) 0.6535(6) 0.111(4) Uiso 0.738(12) 1 d . U P G 1
 H73A H 0.532948 0.671322 0.662873 0.133 Uiso 0.738(12) 1 calc R U P G 1
 H73B H 0.474858 0.666130 0.631927 0.133 Uiso 0.738(12) 1 calc R U P G 1
 C74 C 0.5249(9) 0.5965(8) 0.6341(7) 0.115(4) Uiso 0.738(12) 1 d . U P G 1
 H74A H 0.503519 0.587322 0.606494 0.138 Uiso 0.738(12) 1 calc R U P G 1
 H74B H 0.567443 0.599758 0.627074 0.138 Uiso 0.738(12) 1 calc R U P G 1
 C75 C 0.5158(10) 0.5577(9) 0.6678(7) 0.129(4) Uiso 0.738(12) 1 d . U P G 1
 H75A H 0.551953 0.536844 0.671683 0.155 Uiso 0.738(12) 1 calc R U P G 1
 H75B H 0.482993 0.534661 0.659201 0.155 Uiso 0.738(12) 1 calc R U P G 1
 O8A O 0.5633(15) 0.5813(15) 0.6772(11) 0.137(11) Uiso 0.262(12) 1 d D U P G 2
 C72A C 0.552(2) 0.6259(13) 0.6505(17) 0.135(11) Uiso 0.262(12) 1 d D U P G 2
 H72C H 0.582941 0.630609 0.627688 0.161 Uiso 0.262(12) 1 calc R U P G 2
 H72D H 0.549764 0.657194 0.669180 0.161 Uiso 0.262(12) 1 calc R U P G 2
 C75A C 0.544(2) 0.5371(12) 0.6528(19) 0.143(11) Uiso 0.262(12) 1 d D U P G 2
 H75C H 0.537409 0.507501 0.672860 0.171 Uiso 0.262(12) 1 calc R U P G 2
 H75D H 0.573032 0.527385 0.629693 0.171 Uiso 0.262(12) 1 calc R U P G 2
 C74A C 0.4858(18) 0.5554(16) 0.632(2) 0.140(11) Uiso 0.262(12) 1 d D U P G 2
 H74C H 0.451744 0.545699 0.650723 0.168 Uiso 0.262(12) 1 calc R U P G 2
 H74D H 0.480401 0.540191 0.601916 0.168 Uiso 0.262(12) 1 calc R U P G 2
 C73A C 0.492(2) 0.6142(16) 0.629(2) 0.137(11) Uiso 0.262(12) 1 d D U P G 2
 H73C H 0.459261 0.631337 0.645152 0.165 Uiso 0.262(12) 1 calc R U P G 2
 H73D H 0.490986 0.625671 0.597423 0.165 Uiso 0.262(12) 1 calc R U P G 2
 C86 C -0.1789(19) 0.1960(18) 0.4683(16) 0.140(9) Uiso 0.25 1 d D U P H -1
 H86A H -0.180514 0.205909 0.500041 0.168 Uiso 0.25 1 calc R U P H -1
 H86B H -0.197966 0.162092 0.464574 0.168 Uiso 0.25 1 calc R U P H -1
 C84 C -0.1596(19) 0.2564(19) 0.4081(14) 0.139(9) Uiso 0.25 1 d D U P H -1
 H84A H -0.163351 0.240877 0.378183 0.167 Uiso 0.25 1 calc R U P H -1
 H84B H -0.161917 0.294179 0.405078 0.167 Uiso 0.25 1 calc R U P H -1
 O11 O -0.1045(14) 0.2418(16) 0.4282(14) 0.139(9) Uiso 0.25 1 d D U P H -1
 C87 C -0.1145(17) 0.1947(16) 0.4515(18) 0.140(9) Uiso 0.25 1 d D U P H -1
 H87A H -0.086857 0.191555 0.476818 0.168 Uiso 0.25 1 calc R U P H -1
 H87B H -0.108461 0.165112 0.431308 0.168 Uiso 0.25 1 calc R U P H -1
 C85 C -0.2092(13) 0.237(2) 0.4388(18) 0.139(9) Uiso 0.25 1 d D U P H -1
 H85A H -0.241626 0.221434 0.421245 0.167 Uiso 0.25 1 calc R U P H -1
 H85B H -0.225291 0.265071 0.457177 0.167 Uiso 0.25 1 calc R U P H -1
 C78 C -0.2120(17) 0.2636(19) 0.5758(9) 0.084(6) Uiso 0.25 1 d D U P D -1
 H78A H -0.179348 0.250586 0.557115 0.101 Uiso 0.25 1 calc R U P D -1
 H78B H -0.220922 0.299362 0.566825 0.101 Uiso 0.25 1 calc R U P D -1
 C79 C -0.1952(15) 0.2614(17) 0.6251(9) 0.084(6) Uiso 0.25 1 d D U P D -1
 H79A H -0.159994 0.239525 0.629440 0.101 Uiso 0.25 1 calc R U P D -1
 H79B H -0.186423 0.296249 0.636478 0.101 Uiso 0.25 1 calc R U P D -1
 C76A C -0.213(3) 0.269(2) 0.6329(18) 0.155(11) Uiso 0.25 1 d D U P I -2
 H76C H -0.227840 0.264203 0.663609 0.186 Uiso 0.25 1 calc R U P I -2
 H76D H -0.174575 0.287183 0.634683 0.186 Uiso 0.25 1 calc R U P I -2
 C78A C -0.245(4) 0.220(2) 0.5684(19) 0.152(11) Uiso 0.25 1 d D U P I -2
 H78C H -0.220947 0.220060 0.540919 0.182 Uiso 0.25 1 calc R U P I -2
 H78D H -0.272369 0.190293 0.567407 0.182 Uiso 0.25 1 calc R U P I -2
 O9A O -0.254(2) 0.3004(16) 0.6085(16) 0.154(11) Uiso 0.25 1 d D U P I -2
 C77A C -0.205(3) 0.217(2) 0.610(2) 0.154(11) Uiso 0.25 1 d D U P I -2
 H77C H -0.163436 0.211497 0.601365 0.185 Uiso 0.25 1 calc R U P I -2
 H77D H -0.217725 0.188695 0.629784 0.185 Uiso 0.25 1 calc R U P I -2
 C79A C -0.279(3) 0.270(3) 0.5733(19) 0.151(11) Uiso 0.25 1 d D U P I -2
 H79C H -0.277525 0.289872 0.545055 0.181 Uiso 0.25 1 calc R U P I -2
 H79D H -0.321183 0.262996 0.580013 0.181 Uiso 0.25 1 calc R U P I -2
 C80A C -0.2006(11) 0.744(2) 0.6509(7) 0.070(5) Uiso 0.25 1 d D U P J -1
 H80A H -0.213313 0.713894 0.668696 0.084 Uiso 0.25 1 calc R U P J -1
 H80B H -0.203104 0.774835 0.669823 0.084 Uiso 0.25 1 calc R U P J -1
 C81A C -0.2382(8) 0.750(2) 0.6127(10) 0.077(5) Uiso 0.25 1 d D U P J -1
 H81A H -0.256981 0.783832 0.613248 0.093 Uiso 0.25 1 calc R U P J -1
 H81B H -0.269755 0.723321 0.613606 0.093 Uiso 0.25 1 calc R U P J -1
 C82A C -0.2020(13) 0.7434(18) 0.5694(7) 0.070(5) Uiso 0.25 1 d D U P J -1
 H82A H -0.215075 0.712852 0.552586 0.084 Uiso 0.25 1 calc R U P J -1
 H82B H -0.206227 0.774105 0.550281 0.084 Uiso 0.25 1 calc R U P J -1
 O10A O -0.1409(9) 0.7367(10) 0.6359(7) 0.069(4) Uiso 0.25 1 d D U P J -1
 C83A C -0.1379(10) 0.7372(15) 0.5849(7) 0.065(5) Uiso 0.25 1 d D U P J -1
 H83A H -0.113391 0.766169 0.574246 0.078 Uiso 0.25 1 calc R U P J -1
 H83B H -0.120968 0.704741 0.573498 0.078 Uiso 0.25 1 calc R U P J -1
 C80 C -0.1765(13) 0.7391(19) 0.5708(8) 0.078(5) Uiso 0.25 1 d D U P K -2
 H80C H -0.173952 0.705706 0.555260 0.094 Uiso 0.25 1 calc R U P K -2
 H80D H -0.161656 0.766099 0.550528 0.094 Uiso 0.25 1 calc R U P K -2
 C81 C -0.1412(9) 0.7378(17) 0.6104(11) 0.077(5) Uiso 0.25 1 d D U P K -2
 H81C H -0.113210 0.767000 0.610262 0.092 Uiso 0.25 1 calc R U P K -2
 H81D H -0.117915 0.705632 0.611118 0.092 Uiso 0.25 1 calc R U P K -2
 C82 C -0.1804(14) 0.741(2) 0.6519(7) 0.077(5) Uiso 0.25 1 d D U P K -2
 H82C H -0.178073 0.708654 0.669315 0.093 Uiso 0.25 1 calc R U P K -2
 H82D H -0.168386 0.769840 0.671150 0.093 Uiso 0.25 1 calc R U P K -2
 O10 O -0.2366(10) 0.7496(16) 0.5827(7) 0.081(5) Uiso 0.25 1 d D U P K -2
 C83 C -0.2428(13) 0.749(4) 0.6340(8) 0.079(5) Uiso 0.25 1 d D U P K -2
 H83C H -0.259166 0.781958 0.644770 0.095 Uiso 0.25 1 calc R U P K -2
 H83D H -0.269164 0.720829 0.643569 0.095 Uiso 0.25 1 calc R U P K -2
 O11A O -0.1514(17) 0.2558(13) 0.4447(11) 0.123(8) Uiso 0.25 1 d D U P L -2
 C84A C -0.128(2) 0.2533(17) 0.4003(12) 0.124(8) Uiso 0.25 1 d D U P L -2
 H84C H -0.085800 0.244020 0.399497 0.149 Uiso 0.25 1 calc R U P L -2
 H84D H -0.135267 0.285011 0.383013 0.149 Uiso 0.25 1 calc R U P L -2
 C85A C -0.169(3) 0.2088(19) 0.3864(11) 0.126(8) Uiso 0.25 1 d D U P L -2
 H85C H -0.148058 0.185222 0.365823 0.151 Uiso 0.25 1 calc R U P L -2
 H85D H -0.204734 0.221936 0.371575 0.151 Uiso 0.25 1 calc R U P L -2
 C87A C -0.145(3) 0.2067(16) 0.4655(11) 0.126(8) Uiso 0.25 1 d D U P L -2
 H87C H -0.161261 0.205283 0.495950 0.152 Uiso 0.25 1 calc R U P L -2
 H87D H -0.103550 0.193901 0.465140 0.152 Uiso 0.25 1 calc R U P L -2
 C86A C -0.184(2) 0.1814(19) 0.4302(15) 0.128(8) Uiso 0.25 1 d D U P L -2
 H86C H -0.226620 0.186303 0.437622 0.154 Uiso 0.25 1 calc R U P L -2
 H86D H -0.176165 0.144183 0.428062 0.154 Uiso 0.25 1 calc R U P L -2

loop_
  _atom_site_aniso_label
  _atom_site_aniso_U_11
  _atom_site_aniso_U_22
  _atom_site_aniso_U_33
  _atom_site_aniso_U_23
  _atom_site_aniso_U_13
  _atom_site_aniso_U_12
 Ge1 0.0504(5) 0.0400(4) 0.0599(5) -0.0009(4) 0.0092(4) -0.0004(4)
 Na1 0.0528(18) 0.095(2) 0.0553(18) 0.0083(16) 0.0010(14) -0.0096(16)
 O1 0.037(2) 0.0287(19) 0.057(3) -0.0025(18) 0.0098(19) 0.0010(17)
 N1 0.031(3) 0.034(2) 0.060(3) -0.004(2) 0.011(2) 0.007(2)
 N2 0.030(3) 0.049(3) 0.050(3) 0.000(2) 0.007(2) -0.007(2)
 O4 0.080(4) 0.092(4) 0.072(3) -0.005(3) -0.011(3) 0.000(3)
 O2 0.085(4) 0.107(4) 0.070(3) 0.006(3) 0.008(3) -0.035(3)
 C1 0.036(3) 0.029(3) 0.051(4) 0.001(3) 0.004(3) -0.005(2)
 C2 0.034(3) 0.038(3) 0.053(4) -0.004(3) 0.003(3) -0.002(3)
 C13 0.030(3) 0.032(3) 0.050(4) -0.004(3) -0.001(3) 0.002(2)
 O3 0.066(3) 0.119(4) 0.105(4) 0.004(3) 0.001(3) 0.012(3)
 C37 0.028(3) 0.042(3) 0.065(4) -0.003(3) -0.004(3) -0.004(2)
 C8 0.030(3) 0.029(3) 0.055(4) -0.006(3) 0.000(3) 0.001(2)
 C12 0.029(3) 0.037(3) 0.050(4) -0.001(3) -0.001(3) -0.001(2)
 C7 0.034(3) 0.038(3) 0.057(4) -0.005(3) 0.005(3) -0.003(3)
 C29 0.037(3) 0.037(3) 0.072(5) 0.004(3) 0.011(3) 0.009(3)
 O5 0.102(5) 0.135(6) 0.074(4) 0.027(4) 0.003(3) -0.044(4)
 C36 0.032(3) 0.043(3) 0.051(4) -0.002(3) 0.003(3) -0.001(2)
 C10 0.031(3) 0.036(3) 0.055(4) -0.007(3) -0.002(3) 0.002(2)
 C5 0.029(3) 0.035(3) 0.067(4) 0.003(3) 0.007(3) -0.006(2)
 C6 0.028(3) 0.034(3) 0.058(4) -0.004(3) 0.004(3) -0.002(2)
 C4 0.036(3) 0.031(3) 0.078(5) 0.002(3) 0.001(3) -0.004(2)
 C24 0.038(3) 0.042(3) 0.056(4) 0.000(3) 0.012(3) 0.007(3)
 C3 0.032(3) 0.036(3) 0.067(4) -0.002(3) 0.003(3) 0.000(2)
 C38 0.037(4) 0.055(4) 0.069(5) 0.000(4) -0.007(3) -0.009(3)
 C9 0.032(3) 0.038(3) 0.055(4) -0.008(3) 0.000(3) 0.003(2)
 C14 0.030(3) 0.036(3) 0.077(5) -0.014(3) 0.000(3) 0.002(2)
 C45 0.035(3) 0.046(3) 0.066(4) 0.002(3) -0.008(3) -0.002(3)
 C11 0.034(3) 0.035(3) 0.053(4) -0.002(3) -0.001(3) -0.003(2)
 C25 0.058(4) 0.049(4) 0.062(5) -0.007(3) 0.003(4) 0.012(3)
 O7 0.158(7) 0.180(7) 0.067(4) -0.018(4) -0.020(4) 0.003(6)
 C18 0.039(3) 0.044(4) 0.082(5) -0.007(4) -0.011(3) 0.002(3)
 C30 0.038(4) 0.035(3) 0.083(5) 0.000(3) 0.001(3) 0.001(3)
 C40 0.053(4) 0.054(4) 0.070(5) 0.012(4) 0.005(4) -0.007(3)
 C28 0.048(4) 0.045(4) 0.081(6) 0.002(4) 0.008(4) 0.012(3)
 C41 0.046(4) 0.047(3) 0.056(4) 0.004(3) 0.000(3) 0.000(3)
 C47 0.029(3) 0.053(4) 0.090(6) -0.005(4) -0.004(3) 0.008(3)
 C39 0.051(4) 0.054(4) 0.082(6) 0.010(4) -0.008(4) -0.017(3)
 C46 0.062(5) 0.068(5) 0.062(5) -0.001(4) -0.006(4) 0.010(4)
 C31 0.034(4) 0.060(5) 0.108(7) 0.011(5) -0.005(4) 0.005(3)
 C26 0.091(7) 0.059(5) 0.066(5) -0.014(4) 0.004(5) 0.022(5)
 C27 0.076(6) 0.060(5) 0.086(6) -0.005(5) 0.016(5) 0.031(4)
 C20 0.040(4) 0.038(3) 0.105(7) 0.012(4) 0.010(4) -0.005(3)
 C19 0.044(4) 0.049(4) 0.081(5) -0.011(4) 0.025(4) -0.006(3)
 C42 0.040(4) 0.067(5) 0.074(5) 0.016(4) -0.010(4) -0.005(3)
 C23 0.027(4) 0.060(5) 0.127(8) 0.030(5) 0.012(4) -0.010(3)
 C17 0.054(5) 0.086(6) 0.083(6) -0.034(5) -0.007(4) 0.004(4)
 C15 0.044(4) 0.064(5) 0.136(9) -0.047(5) 0.027(5) -0.012(4)
 C33 0.077(6) 0.055(4) 0.071(5) -0.013(4) -0.002(5) 0.016(4)
 C32 0.059(5) 0.094(7) 0.083(6) -0.016(5) 0.012(5) -0.025(5)
 C34 0.094(7) 0.080(6) 0.071(6) -0.004(5) -0.002(5) 0.018(5)
 C22 0.087(7) 0.030(4) 0.152(10) -0.005(5) 0.022(7) -0.012(4)
 C16 0.123(9) 0.037(4) 0.106(8) -0.015(4) 0.011(7) 0.008(5)
 C44 0.070(6) 0.109(8) 0.068(6) 0.005(5) -0.020(5) -0.006(5)
 C21 0.026(4) 0.085(6) 0.167(11) 0.066(7) -0.006(5) -0.002(4)
 C43 0.043(5) 0.094(7) 0.129(9) 0.010(7) -0.004(5) 0.016(5)
 C35 0.084(7) 0.090(7) 0.086(7) -0.009(6) -0.007(6) -0.002(6)
 C54 0.066(4) 0.118(5) 0.109(4) 0.004(4) 0.002(3) 0.010(4)
 C55 0.066(4) 0.118(5) 0.107(4) 0.004(4) 0.001(3) 0.009(4)
 C60 0.105(5) 0.136(6) 0.076(4) 0.027(4) 0.000(4) -0.041(4)
 C62 0.104(5) 0.137(6) 0.076(4) 0.026(4) 0.003(4) -0.038(5)
 C52 0.066(3) 0.119(5) 0.107(4) 0.006(4) 0.003(3) 0.010(4)
 C53 0.066(4) 0.120(5) 0.109(4) 0.006(4) 0.003(3) 0.009(4)
 C59 0.084(4) 0.095(4) 0.077(4) -0.008(3) -0.012(3) 0.001(3)
 C58 0.088(4) 0.097(4) 0.078(4) -0.009(3) -0.011(3) 0.001(4)
 C56 0.086(4) 0.095(4) 0.077(4) -0.008(3) -0.010(3) 0.001(4)
 C61 0.105(5) 0.137(6) 0.077(4) 0.028(4) 0.001(4) -0.040(5)
 C63 0.105(5) 0.137(6) 0.076(4) 0.025(4) 0.003(4) -0.041(5)
 C57 0.089(4) 0.098(4) 0.077(4) -0.010(3) -0.008(4) -0.001(4)
 C70 0.163(7) 0.182(8) 0.074(4) -0.017(5) -0.020(5) 0.005(6)
 C69 0.164(7) 0.182(8) 0.074(4) -0.016(5) -0.022(5) 0.004(6)
 C68 0.161(7) 0.181(8) 0.071(4) -0.016(4) -0.021(4) 0.004(6)
 C71 0.162(7) 0.182(8) 0.072(4) -0.017(5) -0.021(5) 0.005(6)
 C50 0.092(4) 0.114(5) 0.075(4) 0.004(4) 0.006(4) -0.037(4)
 C51 0.087(4) 0.110(4) 0.071(4) 0.003(3) 0.007(3) -0.036(4)
 C48 0.090(4) 0.112(4) 0.074(4) 0.003(3) 0.007(3) -0.038(4)
 C49 0.091(4) 0.114(5) 0.076(4) 0.004(4) 0.008(3) -0.037(4)
 C49A 0.090(4) 0.113(5) 0.075(4) 0.004(4) 0.007(4) -0.037(4)
 C51A 0.089(4) 0.112(4) 0.074(4) 0.004(4) 0.007(4) -0.036(4)
 C48A 0.089(4) 0.111(5) 0.074(4) 0.004(4) 0.007(4) -0.036(4)
 C50A 0.090(4) 0.113(4) 0.074(4) 0.004(4) 0.006(4) -0.037(4)
 C53A 0.066(4) 0.119(5) 0.107(4) 0.005(4) 0.002(3) 0.010(4)
 C55A 0.066(4) 0.118(5) 0.107(4) 0.005(4) 0.002(3) 0.010(4)
 C52A 0.067(4) 0.119(5) 0.107(5) 0.005(4) 0.003(4) 0.010(4)
 C54A 0.066(4) 0.119(5) 0.108(4) 0.005(4) 0.002(4) 0.010(4)
 C58A 0.086(4) 0.096(4) 0.077(4) -0.009(4) -0.010(4) 0.001(4)
 C56A 0.085(4) 0.095(4) 0.077(4) -0.008(3) -0.010(3) 0.000(4)
 C59A 0.086(4) 0.096(4) 0.077(4) -0.008(3) -0.010(3) 0.000(4)
 C57A 0.087(5) 0.097(5) 0.078(4) -0.009(4) -0.010(4) 0.001(4)
 C61A 0.104(5) 0.137(6) 0.077(4) 0.027(4) 0.001(4) -0.040(5)
 C60A 0.104(5) 0.136(6) 0.076(4) 0.027(4) 0.002(4) -0.042(5)
 C63A 0.104(5) 0.136(6) 0.076(4) 0.027(4) 0.002(4) -0.041(5)
 C62A 0.104(5) 0.137(6) 0.077(4) 0.027(5) 0.001(4) -0.040(5)
 O5A 0.103(5) 0.136(6) 0.075(4) 0.027(4) 0.002(4) -0.042(5)
 O6 0.071(3) 0.107(5) 0.150(6) 0.040(5) -0.012(4) 0.009(4)
 C64 0.072(4) 0.110(6) 0.152(6) 0.037(5) -0.011(4) 0.012(4)
 C65 0.073(4) 0.110(6) 0.152(6) 0.035(5) -0.010(4) 0.013(4)
 C66 0.074(5) 0.108(6) 0.149(7) 0.039(6) -0.009(5) 0.013(5)
 C67 0.074(4) 0.108(5) 0.150(6) 0.039(5) -0.010(4) 0.011(4)
 C67A 0.073(4) 0.109(6) 0.151(6) 0.038(5) -0.010(5) 0.010(4)
 C65A 0.074(4) 0.110(6) 0.153(6) 0.036(5) -0.011(5) 0.012(5)
 O6A 0.072(4) 0.108(5) 0.150(6) 0.039(5) -0.011(4) 0.010(4)
 C66A 0.073(5) 0.110(6) 0.152(6) 0.036(6) -0.010(5) 0.011(5)
 C64A 0.073(4) 0.109(6) 0.151(6) 0.038(5) -0.011(4) 0.010(5)
 C69A 0.163(7) 0.182(8) 0.073(4) -0.017(5) -0.020(5) 0.004(6)
 C71A 0.162(7) 0.181(8) 0.071(4) -0.017(5) -0.021(5) 0.004(6)
 C68A 0.162(7) 0.181(8) 0.072(4) -0.017(5) -0.020(5) 0.004(6)
 C70A 0.162(7) 0.181(8) 0.073(4) -0.017(5) -0.021(5) 0.005(6)

_geom_special_details
;
 All esds (except the esd in the dihedral angle between two l.s. planes)
 are estimated using the full covariance matrix.  The cell esds are taken
 into account individually in the estimation of esds in distances, angles
 and torsion angles; correlations between esds in cell parameters are only
 used when they are defined by crystal symmetry.  An approximate (isotropic)
 treatment of cell esds is used for estimating esds involving l.s. planes.
;
loop_
  _geom_bond_atom_site_label_1
  _geom_bond_atom_site_label_2
  _geom_bond_distance
  _geom_bond_site_symmetry_2
  _geom_bond_publ_flag
 Ge1 N1 2.089(5) . ?
 Ge1 N2 2.072(6) . ?
 Na1 O4 2.374(7) . ?
 Na1 O2 2.380(7) . ?
 Na1 O3 2.396(8) . ?
 Na1 O5 2.347(11) . ?
 Na1 O7 2.358(9) . ?
 Na1 O5A 2.50(5) . ?
 Na1 O6 2.415(17) . ?
 Na1 O6A 2.33(4) . ?
 O1 C1 1.381(7) . ?
 O1 C13 1.392(7) . ?
 N1 C2 1.378(8) . ?
 N1 C24 1.436(8) . ?
 N2 C12 1.378(8) . ?
 N2 C36 1.420(8) . ?
 O4 C59 1.408(7) . ?
 O4 C56 1.400(7) . ?
 O4 C56A 1.403(8) . ?
 O4 C59A 1.405(8) . ?
 O2 C51 1.403(7) . ?
 O2 C48 1.418(7) . ?
 O2 C51A 1.402(8) . ?
 O2 C48A 1.403(8) . ?
 C1 C2 1.400(8) . ?
 C1 C6 1.389(8) . ?
 C2 C3 1.404(9) . ?
 C13 C8 1.374(8) . ?
 C13 C12 1.402(8) . ?
 O3 C55 1.425(7) . ?
 O3 C52 1.400(7) . ?
 O3 C55A 1.406(8) . ?
 O3 C52A 1.403(8) . ?
 C37 C36 1.398(9) . ?
 C37 C38 1.400(9) . ?
 C37 C45 1.526(10) . ?
 C8 C7 1.524(8) . ?
 C8 C9 1.415(8) . ?
 C12 C11 1.407(8) . ?
 C7 C6 1.546(8) . ?
 C7 C18 1.550(10) . ?
 C7 C19 1.528(10) . ?
 C29 C24 1.413(10) . ?
 C29 C30 1.520(11) . ?
 C29 C28 1.401(9) . ?
 O5 C60 1.407(8) . ?
 O5 C63 1.409(8) . ?
 C36 C41 1.398(9) . ?
 C10 C9 1.393(8) . ?
 C10 C14 1.550(8) . ?
 C10 C11 1.403(9) . ?
 C5 H5 0.9300 . ?
 C5 C6 1.394(9) . ?
 C5 C4 1.404(9) . ?
 C4 C3 1.386(9) . ?
 C4 C20 1.547(9) . ?
 C24 C25 1.401(10) . ?
 C3 H3 0.9300 . ?
 C38 H38 0.9300 . ?
 C38 C39 1.380(11) . ?
 C9 H9 0.9300 . ?
 C14 C17 1.511(11) . ?
 C14 C15 1.532(10) . ?
 C14 C16 1.517(11) . ?
 C45 H45 0.9800 . ?
 C45 C47 1.529(9) . ?
 C45 C46 1.528(11) . ?
 C11 H11 0.9300 . ?
 C25 C26 1.376(10) . ?
 C25 C33 1.521(11) . ?
 O7 C68 1.400(8) . ?
 O7 C71 1.410(8) . ?
 O7 C71A 1.409(8) . ?
 O7 C68A 1.398(8) . ?
 C18 H18A 0.9600 . ?
 C18 H18B 0.9600 . ?
 C18 H18C 0.9600 . ?
 C30 H30 0.9800 . ?
 C30 C31 1.528(9) . ?
 C30 C32 1.524(11) . ?
 C40 H40 0.9300 . ?
 C40 C41 1.396(10) . ?
 C40 C39 1.372(11) . ?
 C28 H28 0.9300 . ?
 C28 C27 1.385(12) . ?
 C41 C42 1.532(10) . ?
 C47 H47A 0.9600 . ?
 C47 H47B 0.9600 . ?
 C47 H47C 0.9600 . ?
 C39 H39 0.9300 . ?
 C46 H46A 0.9600 . ?
 C46 H46B 0.9600 . ?
 C46 H46C 0.9600 . ?
 C31 H31A 0.9600 . ?
 C31 H31B 0.9600 . ?
 C31 H31C 0.9600 . ?
 C26 H26 0.9300 . ?
 C26 C27 1.380(13) . ?
 C27 H27 0.9300 . ?
 C20 C23 1.533(10) . ?
 C20 C22 1.536(12) . ?
 C20 C21 1.540(12) . ?
 C19 H19A 0.9600 . ?
 C19 H19B 0.9600 . ?
 C19 H19C 0.9600 . ?
 C42 H42 0.9800 . ?
 C42 C44 1.511(12) . ?
 C42 C43 1.542(12) . ?
 C23 H23A 0.9600 . ?
 C23 H23B 0.9600 . ?
 C23 H23C 0.9600 . ?
 C17 H17A 0.9600 . ?
 C17 H17B 0.9600 . ?
 C17 H17C 0.9600 . ?
 C15 H15A 0.9600 . ?
 C15 H15B 0.9600 . ?
 C15 H15C 0.9600 . ?
 C33 H33 0.9800 . ?
 C33 C34 1.527(12) . ?
 C33 C35 1.503(13) . ?
 C32 H32A 0.9600 . ?
 C32 H32B 0.9600 . ?
 C32 H32C 0.9600 . ?
 C34 H34A 0.9600 . ?
 C34 H34B 0.9600 . ?
 C34 H34C 0.9600 . ?
 C22 H22A 0.9600 . ?
 C22 H22B 0.9600 . ?
 C22 H22C 0.9600 . ?
 C16 H16A 0.9600 . ?
 C16 H16B 0.9600 . ?
 C16 H16C 0.9600 . ?
 C44 H44A 0.9600 . ?
 C44 H44B 0.9600 . ?
 C44 H44C 0.9600 . ?
 C21 H21A 0.9600 . ?
 C21 H21B 0.9600 . ?
 C21 H21C 0.9600 . ?
 C43 H43A 0.9600 . ?
 C43 H43B 0.9600 . ?
 C43 H43C 0.9600 . ?
 C35 H35A 0.9600 . ?
 C35 H35B 0.9600 . ?
 C35 H35C 0.9600 . ?
 C54 H54A 0.9700 . ?
 C54 H54B 0.9700 . ?
 C54 C55 1.501(8) . ?
 C54 C53 1.499(8) . ?
 C55 H55A 0.9700 . ?
 C55 H55B 0.9700 . ?
 C60 H60A 0.9700 . ?
 C60 H60B 0.9700 . ?
 C60 C61 1.500(8) . ?
 C62 H62A 0.9700 . ?
 C62 H62B 0.9700 . ?
 C62 C61 1.499(8) . ?
 C62 C63 1.498(8) . ?
 C52 H52A 0.9700 . ?
 C52 H52B 0.9700 . ?
 C52 C53 1.498(8) . ?
 C53 H53A 0.9700 . ?
 C53 H53B 0.9700 . ?
 C59 H59A 0.9700 . ?
 C59 H59B 0.9700 . ?
 C59 C58 1.507(8) . ?
 C58 H58A 0.9700 . ?
 C58 H58B 0.9700 . ?
 C58 C57 1.496(8) . ?
 C56 H56A 0.9700 . ?
 C56 H56B 0.9700 . ?
 C56 C57 1.507(8) . ?
 C61 H61A 0.9700 . ?
 C61 H61B 0.9700 . ?
 C63 H63A 0.9700 . ?
 C63 H63B 0.9700 . ?
 O9 C76 1.403(8) . ?
 O9 C79 1.403(8) . ?
 C57 H57A 0.9700 . ?
 C57 H57B 0.9700 . ?
 C77 H77A 0.9700 . ?
 C77 H77B 0.9700 . ?
 C77 C76 1.502(8) . ?
 C77 C78 1.501(8) . ?
 C76 H76A 0.9700 . ?
 C76 H76B 0.9700 . ?
 C70 H70A 0.9700 . ?
 C70 H70B 0.9700 . ?
 C70 C69 1.502(8) . ?
 C70 C71 1.492(8) . ?
 C69 H69A 0.9700 . ?
 C69 H69B 0.9700 . ?
 C69 C68 1.503(8) . ?
 C68 H68A 0.9700 . ?
 C68 H68B 0.9700 . ?
 C71 H71A 0.9700 . ?
 C71 H71B 0.9700 . ?
 C50 H50A 0.9700 . ?
 C50 H50B 0.9700 . ?
 C50 C51 1.490(8) . ?
 C50 C49 1.491(8) . ?
 C51 H51A 0.9700 . ?
 C51 H51B 0.9700 . ?
 C48 H48A 0.9700 . ?
 C48 H48B 0.9700 . ?
 C48 C49 1.506(8) . ?
 C49 H49A 0.9700 . ?
 C49 H49B 0.9700 . ?
 C49A H49C 0.9700 . ?
 C49A H49D 0.9700 . ?
 C49A C48A 1.501(8) . ?
 C49A C50A 1.502(8) . ?
 C51A H51C 0.9700 . ?
 C51A H51D 0.9700 . ?
 C51A C50A 1.500(8) . ?
 C48A H48C 0.9700 . ?
 C48A H48D 0.9700 . ?
 C50A H50C 0.9700 . ?
 C50A H50D 0.9700 . ?
 C53A H53C 0.9700 . ?
 C53A H53D 0.9700 . ?
 C53A C52A 1.502(8) . ?
 C53A C54A 1.499(8) . ?
 C55A H55C 0.9700 . ?
 C55A H55D 0.9700 . ?
 C55A C54A 1.504(8) . ?
 C52A H52C 0.9700 . ?
 C52A H52D 0.9700 . ?
 C54A H54C 0.9700 . ?
 C54A H54D 0.9700 . ?
 C58A H58C 0.9700 . ?
 C58A H58D 0.9700 . ?
 C58A C59A 1.500(8) . ?
 C58A C57A 1.502(8) . ?
 C56A H56C 0.9700 . ?
 C56A H56D 0.9700 . ?
 C56A C57A 1.503(8) . ?
 C59A H59C 0.9700 . ?
 C59A H59D 0.9700 . ?
 C57A H57C 0.9700 . ?
 C57A H57D 0.9700 . ?
 C61A H61C 0.9700 . ?
 C61A H61D 0.9700 . ?
 C61A C60A 1.501(8) . ?
 C61A C62A 1.501(8) . ?
 C60A H60C 0.9700 . ?
 C60A H60D 0.9700 . ?
 C60A O5A 1.403(8) . ?
 C63A H63C 0.9700 . ?
 C63A H63D 0.9700 . ?
 C63A C62A 1.501(8) . ?
 C63A O5A 1.402(8) . ?
 C62A H62C 0.9700 . ?
 C62A H62D 0.9700 . ?
 O6 C64 1.405(8) . ?
 O6 C67 1.403(8) . ?
 C64 H64A 0.9700 . ?
 C64 H64B 0.9700 . ?
 C64 C65 1.500(8) . ?
 C65 H65A 0.9700 . ?
 C65 H65B 0.9700 . ?
 C65 C66 1.493(8) . ?
 C66 H66A 0.9700 . ?
 C66 H66B 0.9700 . ?
 C66 C67 1.510(8) . ?
 C67 H67A 0.9700 . ?
 C67 H67B 0.9700 . ?
 C67A H67C 0.9700 . ?
 C67A H67D 0.9700 . ?
 C67A O6A 1.404(8) . ?
 C67A C66A 1.499(8) . ?
 C65A H65C 0.9700 . ?
 C65A H65D 0.9700 . ?
 C65A C66A 1.504(8) . ?
 C65A C64A 1.502(8) . ?
 O6A C64A 1.405(8) . ?
 C66A H66C 0.9700 . ?
 C66A H66D 0.9700 . ?
 C64A H64C 0.9700 . ?
 C64A H64D 0.9700 . ?
 C69A H69C 0.9700 . ?
 C69A H69D 0.9700 . ?
 C69A C68A 1.499(8) . ?
 C69A C70A 1.507(8) . ?
 C71A H71C 0.9700 . ?
 C71A H71D 0.9700 . ?
 C71A C70A 1.501(8) . ?
 C68A H68C 0.9700 . ?
 C68A H68D 0.9700 . ?
 C70A H70C 0.9700 . ?
 C70A H70D 0.9700 . ?
 O8 C72 1.457(18) . ?
 O8 C75 1.42(2) . ?
 C72 H72A 0.9700 . ?
 C72 H72B 0.9700 . ?
 C72 C73 1.42(2) . ?
 C73 H73A 0.9700 . ?
 C73 H73B 0.9700 . ?
 C73 C74 1.53(2) . ?
 C74 H74A 0.9700 . ?
 C74 H74B 0.9700 . ?
 C74 C75 1.42(3) . ?
 C75 H75A 0.9700 . ?
 C75 H75B 0.9700 . ?
 O8A C72A 1.406(8) . ?
 O8A C75A 1.405(8) . ?
 C72A H72C 0.9700 . ?
 C72A H72D 0.9700 . ?
 C72A C73A 1.513(8) . ?
 C75A H75C 0.9700 . ?
 C75A H75D 0.9700 . ?
 C75A C74A 1.506(8) . ?
 C74A H74C 0.9700 . ?
 C74A H74D 0.9700 . ?
 C74A C73A 1.509(8) . ?
 C73A H73C 0.9700 . ?
 C73A H73D 0.9700 . ?
 C86 H86A 0.9700 . ?
 C86 H86B 0.9700 . ?
 C86 C87 1.513(8) . ?
 C86 C85 1.513(8) . ?
 C84 H84A 0.9700 . ?
 C84 H84B 0.9700 . ?
 C84 O11 1.409(8) . ?
 C84 C85 1.508(8) . ?
 O11 C87 1.403(8) . ?
 C87 H87A 0.9700 . ?
 C87 H87B 0.9700 . ?
 C85 H85A 0.9700 . ?
 C85 H85B 0.9700 . ?
 C78 H78A 0.9700 . ?
 C78 H78B 0.9700 . ?
 C78 C79 1.499(8) . ?
 C79 H79A 0.9700 . ?
 C79 H79B 0.9700 . ?
 C76A H76C 0.9700 . ?
 C76A H76D 0.9700 . ?
 C76A O9A 1.406(8) . ?
 C76A C77A 1.510(8) . ?
 C78A H78C 0.9700 . ?
 C78A H78D 0.9700 . ?
 C78A C77A 1.510(8) . ?
 C78A C79A 1.505(8) . ?
 O9A C79A 1.403(8) . ?
 C77A H77C 0.9700 . ?
 C77A H77D 0.9700 . ?
 C79A H79C 0.9700 . ?
 C79A H79D 0.9700 . ?
 C80A H80A 0.9700 . ?
 C80A H80B 0.9700 . ?
 C80A C81A 1.407(8) . ?
 C80A O10A 1.407(8) . ?
 C81A H81A 0.9700 . ?
 C81A H81B 0.9700 . ?
 C81A C82A 1.514(8) . ?
 C82A H82A 0.9700 . ?
 C82A H82B 0.9700 . ?
 C82A C83A 1.500(8) . ?
 O10A C83A 1.505(8) . ?
 C83A H83A 0.9700 . ?
 C83A H83B 0.9700 . ?
 C80 H80C 0.9700 . ?
 C80 H80D 0.9700 . ?
 C80 C81 1.404(8) . ?
 C80 O10 1.406(8) . ?
 C81 H81C 0.9700 . ?
 C81 H81D 0.9700 . ?
 C81 C82 1.503(8) . ?
 C82 H82C 0.9700 . ?
 C82 H82D 0.9700 . ?
 C82 C83 1.496(8) . ?
 O10 C83 1.517(8) . ?
 C83 H83C 0.9700 . ?
 C83 H83D 0.9700 . ?
 O11A C84A 1.406(8) . ?
 O11A C87A 1.402(8) . ?
 C84A H84C 0.9700 . ?
 C84A H84D 0.9700 . ?
 C84A C85A 1.505(8) . ?
 C85A H85C 0.9700 . ?
 C85A H85D 0.9700 . ?
 C85A C86A 1.509(8) . ?
 C87A H87C 0.9700 . ?
 C87A H87D 0.9700 . ?
 C87A C86A 1.508(8) . ?
 C86A H86C 0.9700 . ?
 C86A H86D 0.9700 . ?

loop_
  _geom_angle_atom_site_label_1
  _geom_angle_atom_site_label_2
  _geom_angle_atom_site_label_3
  _geom_angle
  _geom_angle_site_symmetry_1
  _geom_angle_site_symmetry_3
  _geom_angle_publ_flag
 N2 Ge1 N1 117.2(2) . . ?
 O4 Na1 O2 90.5(3) . . ?
 O4 Na1 O3 94.2(3) . . ?
 O4 Na1 O5A 85.7(14) . . ?
 O4 Na1 O6 87.7(5) . . ?
 O2 Na1 O3 87.8(3) . . ?
 O2 Na1 O5A 172.6(12) . . ?
 O2 Na1 O6 88.6(4) . . ?
 O3 Na1 O5A 98.8(12) . . ?
 O3 Na1 O6 176.0(4) . . ?
 O5 Na1 O4 91.5(3) . . ?
 O5 Na1 O2 176.1(4) . . ?
 O5 Na1 O3 88.8(4) . . ?
 O5 Na1 O7 90.8(4) . . ?
 O5 Na1 O6 94.7(5) . . ?
 O7 Na1 O4 175.7(3) . . ?
 O7 Na1 O2 87.4(3) . . ?
 O7 Na1 O3 89.4(3) . . ?
 O7 Na1 O5A 96.0(14) . . ?
 O7 Na1 O6 88.5(5) . . ?
 O6A Na1 O4 94.2(13) . . ?
 O6A Na1 O2 88.3(9) . . ?
 O6A Na1 O3 170.7(13) . . ?
 O6A Na1 O7 82.0(13) . . ?
 O6A Na1 O5A 85.6(15) . . ?
 C1 O1 C13 111.9(5) . . ?
 C2 N1 Ge1 129.7(4) . . ?
 C2 N1 C24 117.2(5) . . ?
 C24 N1 Ge1 110.7(4) . . ?
 C12 N2 Ge1 130.8(4) . . ?
 C12 N2 C36 117.6(5) . . ?
 C36 N2 Ge1 111.4(4) . . ?
 C59 O4 Na1 117.3(6) . . ?
 C56 O4 Na1 130.7(6) . . ?
 C56 O4 C59 111.9(8) . . ?
 C56A O4 Na1 129.4(18) . . ?
 C56A O4 C59A 100(2) . . ?
 C59A O4 Na1 127.5(16) . . ?
 C51 O2 Na1 121.6(6) . . ?
 C51 O2 C48 106.4(8) . . ?
 C48 O2 Na1 131.6(6) . . ?
 C51A O2 Na1 121.9(15) . . ?
 C51A O2 C48A 119(2) . . ?
 C48A O2 Na1 117.8(13) . . ?
 O1 C1 C2 114.6(5) . . ?
 O1 C1 C6 120.8(5) . . ?
 C6 C1 C2 124.4(6) . . ?
 N1 C2 C1 117.9(5) . . ?
 N1 C2 C3 127.0(6) . . ?
 C1 C2 C3 115.0(6) . . ?
 O1 C13 C12 114.2(5) . . ?
 C8 C13 O1 120.0(5) . . ?
 C8 C13 C12 125.7(6) . . ?
 C55 O3 Na1 127.6(6) . . ?
 C52 O3 Na1 123.4(7) . . ?
 C52 O3 C55 108.7(9) . . ?
 C55A O3 Na1 117.8(17) . . ?
 C52A O3 Na1 112.5(16) . . ?
 C52A O3 C55A 117.1(10) . . ?
 C36 C37 C38 119.2(6) . . ?
 C36 C37 C45 122.2(6) . . ?
 C38 C37 C45 118.5(6) . . ?
 C13 C8 C7 117.5(5) . . ?
 C13 C8 C9 117.0(5) . . ?
 C9 C8 C7 125.6(6) . . ?
 N2 C12 C13 117.4(5) . . ?
 N2 C12 C11 127.6(6) . . ?
 C13 C12 C11 114.9(6) . . ?
 C8 C7 C6 107.5(5) . . ?
 C8 C7 C18 109.5(6) . . ?
 C8 C7 C19 111.8(6) . . ?
 C6 C7 C18 109.0(5) . . ?
 C19 C7 C6 110.3(6) . . ?
 C19 C7 C18 108.7(6) . . ?
 C24 C29 C30 121.7(6) . . ?
 C28 C29 C24 119.2(7) . . ?
 C28 C29 C30 119.1(7) . . ?
 C60 O5 Na1 127.7(9) . . ?
 C60 O5 C63 105.8(11) . . ?
 C63 O5 Na1 126.4(8) . . ?
 C37 C36 N2 119.6(6) . . ?
 C41 C36 N2 120.5(6) . . ?
 C41 C36 C37 119.9(6) . . ?
 C9 C10 C14 122.0(6) . . ?
 C9 C10 C11 119.5(6) . . ?
 C11 C10 C14 118.4(5) . . ?
 C6 C5 H5 120.1 . . ?
 C6 C5 C4 119.8(6) . . ?
 C4 C5 H5 120.1 . . ?
 C1 C6 C7 115.8(5) . . ?
 C1 C6 C5 117.9(5) . . ?
 C5 C6 C7 126.3(6) . . ?
 C5 C4 C20 120.5(6) . . ?
 C3 C4 C5 119.8(6) . . ?
 C3 C4 C20 119.6(6) . . ?
 C29 C24 N1 120.5(6) . . ?
 C25 C24 N1 119.9(6) . . ?
 C25 C24 C29 119.6(6) . . ?
 C2 C3 H3 118.8 . . ?
 C4 C3 C2 122.4(6) . . ?
 C4 C3 H3 118.8 . . ?
 C37 C38 H38 119.8 . . ?
 C39 C38 C37 120.5(7) . . ?
 C39 C38 H38 119.8 . . ?
 C8 C9 H9 119.7 . . ?
 C10 C9 C8 120.5(6) . . ?
 C10 C9 H9 119.7 . . ?
 C17 C14 C10 109.8(5) . . ?
 C17 C14 C15 108.4(7) . . ?
 C17 C14 C16 109.9(7) . . ?
 C15 C14 C10 112.1(5) . . ?
 C16 C14 C10 109.6(6) . . ?
 C16 C14 C15 107.1(7) . . ?
 C37 C45 H45 107.5 . . ?
 C37 C45 C47 113.1(6) . . ?
 C37 C45 C46 109.6(6) . . ?
 C47 C45 H45 107.5 . . ?
 C46 C45 H45 107.5 . . ?
 C46 C45 C47 111.4(6) . . ?
 C12 C11 H11 118.9 . . ?
 C10 C11 C12 122.1(6) . . ?
 C10 C11 H11 118.9 . . ?
 C24 C25 C33 121.7(6) . . ?
 C26 C25 C24 119.7(7) . . ?
 C26 C25 C33 118.6(7) . . ?
 C68 O7 Na1 133.6(10) . . ?
 C68 O7 C71 106.6(11) . . ?
 C71 O7 Na1 119.0(8) . . ?
 C71A O7 Na1 113.4(8) . . ?
 C68A O7 Na1 136.7(18) . . ?
 C68A O7 C71A 109(2) . . ?
 C7 C18 H18A 109.5 . . ?
 C7 C18 H18B 109.5 . . ?
 C7 C18 H18C 109.5 . . ?
 H18A C18 H18B 109.5 . . ?
 H18A C18 H18C 109.5 . . ?
 H18B C18 H18C 109.5 . . ?
 C29 C30 H30 106.8 . . ?
 C29 C30 C31 114.6(6) . . ?
 C29 C30 C32 111.4(6) . . ?
 C31 C30 H30 106.8 . . ?
 C32 C30 H30 106.8 . . ?
 C32 C30 C31 109.8(7) . . ?
 C41 C40 H40 119.7 . . ?
 C39 C40 H40 119.7 . . ?
 C39 C40 C41 120.6(7) . . ?
 C29 C28 H28 120.0 . . ?
 C27 C28 C29 119.9(7) . . ?
 C27 C28 H28 120.0 . . ?
 C36 C41 C42 121.7(6) . . ?
 C40 C41 C36 119.5(7) . . ?
 C40 C41 C42 118.8(7) . . ?
 C45 C47 H47A 109.5 . . ?
 C45 C47 H47B 109.5 . . ?
 C45 C47 H47C 109.5 . . ?
 H47A C47 H47B 109.5 . . ?
 H47A C47 H47C 109.5 . . ?
 H47B C47 H47C 109.5 . . ?
 C38 C39 H39 119.9 . . ?
 C40 C39 C38 120.3(7) . . ?
 C40 C39 H39 119.9 . . ?
 C45 C46 H46A 109.5 . . ?
 C45 C46 H46B 109.5 . . ?
 C45 C46 H46C 109.5 . . ?
 H46A C46 H46B 109.5 . . ?
 H46A C46 H46C 109.5 . . ?
 H46B C46 H46C 109.5 . . ?
 C30 C31 H31A 109.5 . . ?
 C30 C31 H31B 109.5 . . ?
 C30 C31 H31C 109.5 . . ?
 H31A C31 H31B 109.5 . . ?
 H31A C31 H31C 109.5 . . ?
 H31B C31 H31C 109.5 . . ?
 C25 C26 H26 119.5 . . ?
 C25 C26 C27 121.0(8) . . ?
 C27 C26 H26 119.5 . . ?
 C28 C27 H27 119.8 . . ?
 C26 C27 C28 120.4(7) . . ?
 C26 C27 H27 119.8 . . ?
 C23 C20 C4 113.0(6) . . ?
 C23 C20 C22 107.5(7) . . ?
 C23 C20 C21 107.5(7) . . ?
 C22 C20 C4 109.2(7) . . ?
 C22 C20 C21 110.7(8) . . ?
 C21 C20 C4 109.0(6) . . ?
 C7 C19 H19A 109.5 . . ?
 C7 C19 H19B 109.5 . . ?
 C7 C19 H19C 109.5 . . ?
 H19A C19 H19B 109.5 . . ?
 H19A C19 H19C 109.5 . . ?
 H19B C19 H19C 109.5 . . ?
 C41 C42 H42 108.1 . . ?
 C41 C42 C43 109.9(7) . . ?
 C44 C42 C41 110.8(7) . . ?
 C44 C42 H42 108.1 . . ?
 C44 C42 C43 111.7(8) . . ?
 C43 C42 H42 108.1 . . ?
 C20 C23 H23A 109.5 . . ?
 C20 C23 H23B 109.5 . . ?
 C20 C23 H23C 109.5 . . ?
 H23A C23 H23B 109.5 . . ?
 H23A C23 H23C 109.5 . . ?
 H23B C23 H23C 109.5 . . ?
 C14 C17 H17A 109.5 . . ?
 C14 C17 H17B 109.5 . . ?
 C14 C17 H17C 109.5 . . ?
 H17A C17 H17B 109.5 . . ?
 H17A C17 H17C 109.5 . . ?
 H17B C17 H17C 109.5 . . ?
 C14 C15 H15A 109.5 . . ?
 C14 C15 H15B 109.5 . . ?
 C14 C15 H15C 109.5 . . ?
 H15A C15 H15B 109.5 . . ?
 H15A C15 H15C 109.5 . . ?
 H15B C15 H15C 109.5 . . ?
 C25 C33 H33 107.6 . . ?
 C25 C33 C34 110.1(8) . . ?
 C34 C33 H33 107.6 . . ?
 C35 C33 C25 112.6(7) . . ?
 C35 C33 H33 107.6 . . ?
 C35 C33 C34 111.2(8) . . ?
 C30 C32 H32A 109.5 . . ?
 C30 C32 H32B 109.5 . . ?
 C30 C32 H32C 109.5 . . ?
 H32A C32 H32B 109.5 . . ?
 H32A C32 H32C 109.5 . . ?
 H32B C32 H32C 109.5 . . ?
 C33 C34 H34A 109.5 . . ?
 C33 C34 H34B 109.5 . . ?
 C33 C34 H34C 109.5 . . ?
 H34A C34 H34B 109.5 . . ?
 H34A C34 H34C 109.5 . . ?
 H34B C34 H34C 109.5 . . ?
 C20 C22 H22A 109.5 . . ?
 C20 C22 H22B 109.5 . . ?
 C20 C22 H22C 109.5 . . ?
 H22A C22 H22B 109.5 . . ?
 H22A C22 H22C 109.5 . . ?
 H22B C22 H22C 109.5 . . ?
 C14 C16 H16A 109.5 . . ?
 C14 C16 H16B 109.5 . . ?
 C14 C16 H16C 109.5 . . ?
 H16A C16 H16B 109.5 . . ?
 H16A C16 H16C 109.5 . . ?
 H16B C16 H16C 109.5 . . ?
 C42 C44 H44A 109.5 . . ?
 C42 C44 H44B 109.5 . . ?
 C42 C44 H44C 109.5 . . ?
 H44A C44 H44B 109.5 . . ?
 H44A C44 H44C 109.5 . . ?
 H44B C44 H44C 109.5 . . ?
 C20 C21 H21A 109.5 . . ?
 C20 C21 H21B 109.5 . . ?
 C20 C21 H21C 109.5 . . ?
 H21A C21 H21B 109.5 . . ?
 H21A C21 H21C 109.5 . . ?
 H21B C21 H21C 109.5 . . ?
 C42 C43 H43A 109.5 . . ?
 C42 C43 H43B 109.5 . . ?
 C42 C43 H43C 109.5 . . ?
 H43A C43 H43B 109.5 . . ?
 H43A C43 H43C 109.5 . . ?
 H43B C43 H43C 109.5 . . ?
 C33 C35 H35A 109.5 . . ?
 C33 C35 H35B 109.5 . . ?
 C33 C35 H35C 109.5 . . ?
 H35A C35 H35B 109.5 . . ?
 H35A C35 H35C 109.5 . . ?
 H35B C35 H35C 109.5 . . ?
 H54A C54 H54B 109.0 . . ?
 C55 C54 H54A 111.1 . . ?
 C55 C54 H54B 111.1 . . ?
 C53 C54 H54A 111.1 . . ?
 C53 C54 H54B 111.1 . . ?
 C53 C54 C55 103.4(10) . . ?
 O3 C55 C54 107.1(10) . . ?
 O3 C55 H55A 110.3 . . ?
 O3 C55 H55B 110.3 . . ?
 C54 C55 H55A 110.3 . . ?
 C54 C55 H55B 110.3 . . ?
 H55A C55 H55B 108.6 . . ?
 O5 C60 H60A 110.5 . . ?
 O5 C60 H60B 110.5 . . ?
 O5 C60 C61 106.1(10) . . ?
 H60A C60 H60B 108.7 . . ?
 C61 C60 H60A 110.5 . . ?
 C61 C60 H60B 110.5 . . ?
 H62A C62 H62B 108.9 . . ?
 C61 C62 H62A 110.8 . . ?
 C61 C62 H62B 110.8 . . ?
 C63 C62 H62A 110.8 . . ?
 C63 C62 H62B 110.8 . . ?
 C63 C62 C61 104.6(10) . . ?
 O3 C52 H52A 110.8 . . ?
 O3 C52 H52B 110.8 . . ?
 O3 C52 C53 104.6(9) . . ?
 H52A C52 H52B 108.9 . . ?
 C53 C52 H52A 110.8 . . ?
 C53 C52 H52B 110.8 . . ?
 C54 C53 H53A 111.3 . . ?
 C54 C53 H53B 111.3 . . ?
 C52 C53 C54 102.1(11) . . ?
 C52 C53 H53A 111.3 . . ?
 C52 C53 H53B 111.3 . . ?
 H53A C53 H53B 109.2 . . ?
 O4 C59 H59A 110.6 . . ?
 O4 C59 H59B 110.6 . . ?
 O4 C59 C58 105.5(9) . . ?
 H59A C59 H59B 108.8 . . ?
 C58 C59 H59A 110.6 . . ?
 C58 C59 H59B 110.6 . . ?
 C59 C58 H58A 111.6 . . ?
 C59 C58 H58B 111.6 . . ?
 H58A C58 H58B 109.4 . . ?
 C57 C58 C59 100.8(10) . . ?
 C57 C58 H58A 111.6 . . ?
 C57 C58 H58B 111.6 . . ?
 O4 C56 H56A 111.2 . . ?
 O4 C56 H56B 111.2 . . ?
 O4 C56 C57 102.8(9) . . ?
 H56A C56 H56B 109.1 . . ?
 C57 C56 H56A 111.2 . . ?
 C57 C56 H56B 111.2 . . ?
 C60 C61 H61A 110.9 . . ?
 C60 C61 H61B 110.9 . . ?
 C62 C61 C60 104.2(11) . . ?
 C62 C61 H61A 110.9 . . ?
 C62 C61 H61B 110.9 . . ?
 H61A C61 H61B 108.9 . . ?
 O5 C63 C62 106.4(11) . . ?
 O5 C63 H63A 110.4 . . ?
 O5 C63 H63B 110.4 . . ?
 C62 C63 H63A 110.4 . . ?
 C62 C63 H63B 110.4 . . ?
 H63A C63 H63B 108.6 . . ?
 C79 O9 C76 113.1(16) . . ?
 C58 C57 C56 102.5(10) . . ?
 C58 C57 H57A 111.3 . . ?
 C58 C57 H57B 111.3 . . ?
 C56 C57 H57A 111.3 . . ?
 C56 C57 H57B 111.3 . . ?
 H57A C57 H57B 109.2 . . ?
 H77A C77 H77B 108.7 . . ?
 C76 C77 H77A 110.6 . . ?
 C76 C77 H77B 110.6 . . ?
 C78 C77 H77A 110.6 . . ?
 C78 C77 H77B 110.6 . . ?
 C78 C77 C76 105.7(7) . . ?
 O9 C76 C77 106.9(13) . . ?
 O9 C76 H76A 110.3 . . ?
 O9 C76 H76B 110.3 . . ?
 C77 C76 H76A 110.3 . . ?
 C77 C76 H76B 110.3 . . ?
 H76A C76 H76B 108.6 . . ?
 H70A C70 H70B 110.0 . . ?
 C69 C70 H70A 112.4 . . ?
 C69 C70 H70B 112.4 . . ?
 C71 C70 H70A 112.4 . . ?
 C71 C70 H70B 112.4 . . ?
 C71 C70 C69 96.5(14) . . ?
 C70 C69 H69A 110.2 . . ?
 C70 C69 H69B 110.2 . . ?
 C70 C69 C68 107.8(14) . . ?
 H69A C69 H69B 108.5 . . ?
 C68 C69 H69A 110.2 . . ?
 C68 C69 H69B 110.2 . . ?
 O7 C68 C69 105.0(12) . . ?
 O7 C68 H68A 110.7 . . ?
 O7 C68 H68B 110.7 . . ?
 C69 C68 H68A 110.7 . . ?
 C69 C68 H68B 110.7 . . ?
 H68A C68 H68B 108.8 . . ?
 O7 C71 C70 114.5(13) . . ?
 O7 C71 H71A 108.6 . . ?
 O7 C71 H71B 108.6 . . ?
 C70 C71 H71A 108.6 . . ?
 C70 C71 H71B 108.6 . . ?
 H71A C71 H71B 107.6 . . ?
 H50A C50 H50B 108.9 . . ?
 C51 C50 H50A 110.9 . . ?
 C51 C50 H50B 110.9 . . ?
 C51 C50 C49 104.4(10) . . ?
 C49 C50 H50A 110.9 . . ?
 C49 C50 H50B 110.9 . . ?
 O2 C51 C50 109.6(9) . . ?
 O2 C51 H51A 109.7 . . ?
 O2 C51 H51B 109.7 . . ?
 C50 C51 H51A 109.7 . . ?
 C50 C51 H51B 109.7 . . ?
 H51A C51 H51B 108.2 . . ?
 O2 C48 H48A 109.8 . . ?
 O2 C48 H48B 109.8 . . ?
 O2 C48 C49 109.3(9) . . ?
 H48A C48 H48B 108.3 . . ?
 C49 C48 H48A 109.8 . . ?
 C49 C48 H48B 109.8 . . ?
 C50 C49 C48 100.5(10) . . ?
 C50 C49 H49A 111.7 . . ?
 C50 C49 H49B 111.7 . . ?
 C48 C49 H49A 111.7 . . ?
 C48 C49 H49B 111.7 . . ?
 H49A C49 H49B 109.4 . . ?
 H49C C49A H49D 108.8 . . ?
 C48A C49A H49C 110.7 . . ?
 C48A C49A H49D 110.7 . . ?
 C48A C49A C50A 105(3) . . ?
 C50A C49A H49C 110.7 . . ?
 C50A C49A H49D 110.7 . . ?
 O2 C51A H51C 112.4 . . ?
 O2 C51A H51D 112.4 . . ?
 O2 C51A C50A 97(2) . . ?
 H51C C51A H51D 110.0 . . ?
 C50A C51A H51C 112.4 . . ?
 C50A C51A H51D 112.4 . . ?
 O2 C48A C49A 96(2) . . ?
 O2 C48A H48C 112.5 . . ?
 O2 C48A H48D 112.5 . . ?
 C49A C48A H48C 112.5 . . ?
 C49A C48A H48D 112.5 . . ?
 H48C C48A H48D 110.0 . . ?
 C49A C50A H50C 112.2 . . ?
 C49A C50A H50D 112.2 . . ?
 C51A C50A C49A 98(3) . . ?
 C51A C50A H50C 112.2 . . ?
 C51A C50A H50D 112.2 . . ?
 H50C C50A H50D 109.8 . . ?
 H53C C53A H53D 107.7 . . ?
 C52A C53A H53C 108.9 . . ?
 C52A C53A H53D 108.9 . . ?
 C54A C53A H53C 108.9 . . ?
 C54A C53A H53D 108.9 . . ?
 C54A C53A C52A 113(4) . . ?
 O3 C55A H55C 112.3 . . ?
 O3 C55A H55D 112.3 . . ?
 O3 C55A C54A 97(3) . . ?
 H55C C55A H55D 109.9 . . ?
 C54A C55A H55C 112.3 . . ?
 C54A C55A H55D 112.3 . . ?
 O3 C52A C53A 87(3) . . ?
 O3 C52A H52C 114.2 . . ?
 O3 C52A H52D 114.2 . . ?
 C53A C52A H52C 114.2 . . ?
 C53A C52A H52D 114.2 . . ?
 H52C C52A H52D 111.3 . . ?
 C53A C54A C55A 101(4) . . ?
 C53A C54A H54C 111.7 . . ?
 C53A C54A H54D 111.7 . . ?
 C55A C54A H54C 111.7 . . ?
 C55A C54A H54D 111.7 . . ?
 H54C C54A H54D 109.4 . . ?
 H58C C58A H58D 109.7 . . ?
 C59A C58A H58C 112.0 . . ?
 C59A C58A H58D 112.0 . . ?
 C59A C58A C57A 99(3) . . ?
 C57A C58A H58C 112.0 . . ?
 C57A C58A H58D 112.0 . . ?
 O4 C56A H56C 110.4 . . ?
 O4 C56A H56D 110.4 . . ?
 O4 C56A C57A 107(3) . . ?
 H56C C56A H56D 108.6 . . ?
 C57A C56A H56C 110.4 . . ?
 C57A C56A H56D 110.4 . . ?
 O4 C59A C58A 113(2) . . ?
 O4 C59A H59C 109.0 . . ?
 O4 C59A H59D 109.0 . . ?
 C58A C59A H59C 109.0 . . ?
 C58A C59A H59D 109.0 . . ?
 H59C C59A H59D 107.8 . . ?
 C58A C57A C56A 97(3) . . ?
 C58A C57A H57C 112.3 . . ?
 C58A C57A H57D 112.3 . . ?
 C56A C57A H57C 112.3 . . ?
 C56A C57A H57D 112.3 . . ?
 H57C C57A H57D 109.9 . . ?
 H61C C61A H61D 108.7 . . ?
 C60A C61A H61C 110.5 . . ?
 C60A C61A H61D 110.5 . . ?
 C60A C61A C62A 106.0(8) . . ?
 C62A C61A H61C 110.5 . . ?
 C62A C61A H61D 110.5 . . ?
 C61A C60A H60C 110.1 . . ?
 C61A C60A H60D 110.1 . . ?
 H60C C60A H60D 108.4 . . ?
 O5A C60A C61A 108(4) . . ?
 O5A C60A H60C 110.1 . . ?
 O5A C60A H60D 110.1 . . ?
 H63C C63A H63D 107.3 . . ?
 C62A C63A H63C 108.2 . . ?
 C62A C63A H63D 108.1 . . ?
 O5A C63A H63C 108.1 . . ?
 O5A C63A H63D 108.1 . . ?
 O5A C63A C62A 117(5) . . ?
 C61A C62A H62C 113.6 . . ?
 C61A C62A H62D 113.6 . . ?
 C63A C62A C61A 90(4) . . ?
 C63A C62A H62C 113.6 . . ?
 C63A C62A H62D 113.6 . . ?
 H62C C62A H62D 110.9 . . ?
 C60A O5A Na1 131(3) . . ?
 C63A O5A Na1 128(3) . . ?
 C63A O5A C60A 100(5) . . ?
 C64 O6 Na1 130.9(10) . . ?
 C67 O6 Na1 125.0(11) . . ?
 C67 O6 C64 103.5(15) . . ?
 O6 C64 H64A 109.5 . . ?
 O6 C64 H64B 109.5 . . ?
 O6 C64 C65 110.5(14) . . ?
 H64A C64 H64B 108.1 . . ?
 C65 C64 H64A 109.5 . . ?
 C65 C64 H64B 109.5 . . ?
 C64 C65 H65A 111.5 . . ?
 C64 C65 H65B 111.5 . . ?
 H65A C65 H65B 109.3 . . ?
 C66 C65 C64 101.4(13) . . ?
 C66 C65 H65A 111.5 . . ?
 C66 C65 H65B 111.5 . . ?
 C65 C66 H66A 112.2 . . ?
 C65 C66 H66B 112.2 . . ?
 C65 C66 C67 97.6(12) . . ?
 H66A C66 H66B 109.8 . . ?
 C67 C66 H66A 112.2 . . ?
 C67 C66 H66B 112.2 . . ?
 O6 C67 C66 109.7(14) . . ?
 O6 C67 H67A 109.7 . . ?
 O6 C67 H67B 109.7 . . ?
 C66 C67 H67A 109.7 . . ?
 C66 C67 H67B 109.7 . . ?
 H67A C67 H67B 108.2 . . ?
 H67C C67A H67D 109.9 . . ?
 O6A C67A H67C 112.3 . . ?
 O6A C67A H67D 112.3 . . ?
 O6A C67A C66A 98(2) . . ?
 C66A C67A H67C 112.3 . . ?
 C66A C67A H67D 112.3 . . ?
 H65C C65A H65D 108.7 . . ?
 C66A C65A H65C 110.6 . . ?
 C66A C65A H65D 110.6 . . ?
 C64A C65A H65C 110.6 . . ?
 C64A C65A H65D 110.6 . . ?
 C64A C65A C66A 105.9(8) . . ?
 C67A O6A Na1 114(3) . . ?
 C67A O6A C64A 122(3) . . ?
 C64A O6A Na1 113(2) . . ?
 C67A C66A C65A 105.9(8) . . ?
 C67A C66A H66C 110.6 . . ?
 C67A C66A H66D 110.6 . . ?
 C65A C66A H66C 110.6 . . ?
 C65A C66A H66D 110.6 . . ?
 H66C C66A H66D 108.7 . . ?
 C65A C64A H64C 113.1 . . ?
 C65A C64A H64D 113.1 . . ?
 O6A C64A C65A 93(3) . . ?
 O6A C64A H64C 113.1 . . ?
 O6A C64A H64D 113.1 . . ?
 H64C C64A H64D 110.4 . . ?
 H69C C69A H69D 111.3 . . ?
 C68A C69A H69C 114.1 . . ?
 C68A C69A H69D 114.1 . . ?
 C68A C69A C70A 87(3) . . ?
 C70A C69A H69C 114.1 . . ?
 C70A C69A H69D 114.1 . . ?
 O7 C71A H71C 113.3 . . ?
 O7 C71A H71D 113.3 . . ?
 O7 C71A C70A 92(3) . . ?
 H71C C71A H71D 110.6 . . ?
 C70A C71A H71C 113.3 . . ?
 C70A C71A H71D 113.3 . . ?
 O7 C68A C69A 111(2) . . ?
 O7 C68A H68C 109.5 . . ?
 O7 C68A H68D 109.5 . . ?
 C69A C68A H68C 109.5 . . ?
 C69A C68A H68D 109.5 . . ?
 H68C C68A H68D 108.1 . . ?
 C69A C70A H70C 110.6 . . ?
 C69A C70A H70D 110.6 . . ?
 C71A C70A C69A 105.5(8) . . ?
 C71A C70A H70C 110.6 . . ?
 C71A C70A H70D 110.6 . . ?
 H70C C70A H70D 108.8 . . ?
 C75 O8 C72 100.6(14) . . ?
 O8 C72 H72A 110.4 . . ?
 O8 C72 H72B 110.4 . . ?
 H72A C72 H72B 108.6 . . ?
 C73 C72 O8 106.5(15) . . ?
 C73 C72 H72A 110.4 . . ?
 C73 C72 H72B 110.4 . . ?
 C72 C73 H73A 111.8 . . ?
 C72 C73 H73B 111.8 . . ?
 C72 C73 C74 100.0(15) . . ?
 H73A C73 H73B 109.5 . . ?
 C74 C73 H73A 111.8 . . ?
 C74 C73 H73B 111.8 . . ?
 C73 C74 H74A 110.4 . . ?
 C73 C74 H74B 110.4 . . ?
 H74A C74 H74B 108.6 . . ?
 C75 C74 C73 106.9(17) . . ?
 C75 C74 H74A 110.4 . . ?
 C75 C74 H74B 110.4 . . ?
 O8 C75 H75A 110.3 . . ?
 O8 C75 H75B 110.3 . . ?
 C74 C75 O8 106.9(18) . . ?
 C74 C75 H75A 110.3 . . ?
 C74 C75 H75B 110.3 . . ?
 H75A C75 H75B 108.6 . . ?
 C75A O8A C72A 108.1(16) . . ?
 O8A C72A H72C 111.1 . . ?
 O8A C72A H72D 111.1 . . ?
 O8A C72A C73A 103.5(7) . . ?
 H72C C72A H72D 109.0 . . ?
 C73A C72A H72C 111.1 . . ?
 C73A C72A H72D 111.1 . . ?
 O8A C75A H75C 111.2 . . ?
 O8A C75A H75D 111.2 . . ?
 O8A C75A C74A 102.8(19) . . ?
 H75C C75A H75D 109.1 . . ?
 C74A C75A H75C 111.2 . . ?
 C74A C75A H75D 111.2 . . ?
 C75A C74A H74C 110.8 . . ?
 C75A C74A H74D 110.8 . . ?
 C75A C74A C73A 104.9(7) . . ?
 H74C C74A H74D 108.8 . . ?
 C73A C74A H74C 110.8 . . ?
 C73A C74A H74D 110.8 . . ?
 C72A C73A H73C 110.9 . . ?
 C72A C73A H73D 110.9 . . ?
 C74A C73A C72A 104.4(7) . . ?
 C74A C73A H73C 110.9 . . ?
 C74A C73A H73D 110.9 . . ?
 H73C C73A H73D 108.9 . . ?
 H86A C86 H86B 108.9 . . ?
 C87 C86 H86A 110.9 . . ?
 C87 C86 H86B 110.9 . . ?
 C87 C86 C85 104.3(7) . . ?
 C85 C86 H86A 110.9 . . ?
 C85 C86 H86B 110.9 . . ?
 H84A C84 H84B 108.5 . . ?
 O11 C84 H84A 110.3 . . ?
 O11 C84 H84B 110.3 . . ?
 O11 C84 C85 107.2(7) . . ?
 C85 C84 H84A 110.3 . . ?
 C85 C84 H84B 110.3 . . ?
 C87 O11 C84 107.1(14) . . ?
 C86 C87 H87A 110.3 . . ?
 C86 C87 H87B 110.3 . . ?
 O11 C87 C86 106.9(7) . . ?
 O11 C87 H87A 110.3 . . ?
 O11 C87 H87B 110.3 . . ?
 H87A C87 H87B 108.6 . . ?
 C86 C85 H85A 110.9 . . ?
 C86 C85 H85B 110.9 . . ?
 C84 C85 C86 104.3(7) . . ?
 C84 C85 H85A 110.9 . . ?
 C84 C85 H85B 110.9 . . ?
 H85A C85 H85B 108.9 . . ?
 C77 C78 H78A 110.5 . . ?
 C77 C78 H78B 110.5 . . ?
 H78A C78 H78B 108.7 . . ?
 C79 C78 C77 106.2(7) . . ?
 C79 C78 H78A 110.5 . . ?
 C79 C78 H78B 110.5 . . ?
 O9 C79 C78 106.1(15) . . ?
 O9 C79 H79A 110.5 . . ?
 O9 C79 H79B 110.5 . . ?
 C78 C79 H79A 110.5 . . ?
 C78 C79 H79B 110.5 . . ?
 H79A C79 H79B 108.7 . . ?
 H76C C76A H76D 108.1 . . ?
 O9A C76A H76C 109.6 . . ?
 O9A C76A H76D 109.6 . . ?
 O9A C76A C77A 110.2(8) . . ?
 C77A C76A H76C 109.6 . . ?
 C77A C76A H76D 109.6 . . ?
 H78C C78A H78D 108.8 . . ?
 C77A C78A H78C 110.7 . . ?
 C77A C78A H78D 110.7 . . ?
 C79A C78A H78C 110.7 . . ?
 C79A C78A H78D 110.7 . . ?
 C79A C78A C77A 105.1(7) . . ?
 C79A O9A C76A 109.1(9) . . ?
 C76A C77A H77C 110.8 . . ?
 C76A C77A H77D 110.8 . . ?
 C78A C77A C76A 104.5(6) . . ?
 C78A C77A H77C 110.8 . . ?
 C78A C77A H77D 110.8 . . ?
 H77C C77A H77D 108.9 . . ?
 C78A C79A H79C 109.7 . . ?
 C78A C79A H79D 109.7 . . ?
 O9A C79A C78A 109.8(13) . . ?
 O9A C79A H79C 109.7 . . ?
 O9A C79A H79D 109.7 . . ?
 H79C C79A H79D 108.2 . . ?
 H80A C80A H80B 108.3 . . ?
 C81A C80A H80A 109.9 . . ?
 C81A C80A H80B 109.9 . . ?
 C81A C80A O10A 108.8(8) . . ?
 O10A C80A H80A 109.9 . . ?
 O10A C80A H80B 109.9 . . ?
 C80A C81A H81A 109.6 . . ?
 C80A C81A H81B 109.6 . . ?
 C80A C81A C82A 110.2(8) . . ?
 H81A C81A H81B 108.1 . . ?
 C82A C81A H81A 109.6 . . ?
 C82A C81A H81B 109.6 . . ?
 C81A C82A H82A 110.7 . . ?
 C81A C82A H82B 110.7 . . ?
 H82A C82A H82B 108.8 . . ?
 C83A C82A C81A 105.0(7) . . ?
 C83A C82A H82A 110.7 . . ?
 C83A C82A H82B 110.7 . . ?
 C80A O10A C83A 110.7(7) . . ?
 C82A C83A O10A 105.1(7) . . ?
 C82A C83A H83A 110.7 . . ?
 C82A C83A H83B 110.7 . . ?
 O10A C83A H83A 110.7 . . ?
 O10A C83A H83B 110.7 . . ?
 H83A C83A H83B 108.8 . . ?
 H80C C80 H80D 108.3 . . ?
 C81 C80 H80C 109.8 . . ?
 C81 C80 H80D 109.8 . . ?
 C81 C80 O10 109.2(9) . . ?
 O10 C80 H80C 109.8 . . ?
 O10 C80 H80D 109.8 . . ?
 C80 C81 H81C 109.6 . . ?
 C80 C81 H81D 109.6 . . ?
 C80 C81 C82 110.4(8) . . ?
 H81C C81 H81D 108.1 . . ?
 C82 C81 H81C 109.6 . . ?
 C82 C81 H81D 109.6 . . ?
 C81 C82 H82C 110.8 . . ?
 C81 C82 H82D 110.8 . . ?
 H82C C82 H82D 108.8 . . ?
 C83 C82 C81 104.9(7) . . ?
 C83 C82 H82C 110.8 . . ?
 C83 C82 H82D 110.8 . . ?
 C80 O10 C83 109.3(8) . . ?
 C82 C83 O10 105.6(8) . . ?
 C82 C83 H83C 110.6 . . ?
 C82 C83 H83D 110.6 . . ?
 O10 C83 H83C 110.6 . . ?
 O10 C83 H83D 110.6 . . ?
 H83C C83 H83D 108.7 . . ?
 C87A O11A C84A 109.1(19) . . ?
 O11A C84A H84C 113.0 . . ?
 O11A C84A H84D 113.0 . . ?
 O11A C84A C85A 94(2) . . ?
 H84C C84A H84D 110.4 . . ?
 C85A C84A H84C 113.0 . . ?
 C85A C84A H84D 113.0 . . ?
 C84A C85A H85C 110.8 . . ?
 C84A C85A H85D 110.8 . . ?
 C84A C85A C86A 104.8(7) . . ?
 H85C C85A H85D 108.9 . . ?
 C86A C85A H85C 110.8 . . ?
 C86A C85A H85D 110.8 . . ?
 O11A C87A H87C 113.4 . . ?
 O11A C87A H87D 113.4 . . ?
 O11A C87A C86A 91(3) . . ?
 H87C C87A H87D 110.7 . . ?
 C86A C87A H87C 113.4 . . ?
 C86A C87A H87D 113.4 . . ?
 C85A C86A H86C 110.8 . . ?
 C85A C86A H86D 110.8 . . ?
 C87A C86A C85A 104.8(7) . . ?
 C87A C86A H86C 110.8 . . ?
 C87A C86A H86D 110.8 . . ?
 H86C C86A H86D 108.9 . . ?

loop_
  _geom_torsion_atom_site_label_1
  _geom_torsion_atom_site_label_2
  _geom_torsion_atom_site_label_3
  _geom_torsion_atom_site_label_4
  _geom_torsion
  _geom_torsion_site_symmetry_1
  _geom_torsion_site_symmetry_2
  _geom_torsion_site_symmetry_3
  _geom_torsion_site_symmetry_4
  _geom_torsion_publ_flag
 Ge1 N1 C2 C1 -4.0(9) . . . . ?
 Ge1 N1 C2 C3 179.7(5) . . . . ?
 Ge1 N1 C24 C29 92.4(6) . . . . ?
 Ge1 N1 C24 C25 -87.5(7) . . . . ?
 Ge1 N2 C12 C13 -5.0(9) . . . . ?
 Ge1 N2 C12 C11 171.1(5) . . . . ?
 Ge1 N2 C36 C37 -80.8(7) . . . . ?
 Ge1 N2 C36 C41 96.1(6) . . . . ?
 Na1 O4 C59 C58 -178.7(8) . . . . ?
 Na1 O4 C56 C57 -155.4(8) . . . . ?
 Na1 O4 C56A C57A 124(3) . . . . ?
 Na1 O4 C59A C58A -151(3) . . . . ?
 Na1 O2 C51 C50 -175.1(10) . . . . ?
 Na1 O2 C48 C49 154.4(9) . . . . ?
 Na1 O2 C51A C50A 162(2) . . . . ?
 Na1 O2 C48A C49A 170.0(19) . . . . ?
 Na1 O3 C55 C54 163.3(9) . . . . ?
 Na1 O3 C52 C53 -143.6(9) . . . . ?
 Na1 O3 C55A C54A -173(3) . . . . ?
 Na1 O3 C52A C53A 167(2) . . . . ?
 Na1 O5 C60 C61 139.8(11) . . . . ?
 Na1 O5 C63 C62 -141.2(11) . . . . ?
 Na1 O7 C68 C69 -152.0(13) . . . . ?
 Na1 O7 C71 C70 173.0(14) . . . . ?
 Na1 O7 C71A C70A -156(2) . . . . ?
 Na1 O7 C68A C69A -169(3) . . . . ?
 Na1 O6 C64 C65 -173.5(14) . . . . ?
 Na1 O6 C67 C66 147.7(12) . . . . ?
 Na1 O6A C64A C65A 176(3) . . . . ?
 O1 C1 C2 N1 7.7(9) . . . . ?
 O1 C1 C2 C3 -175.5(6) . . . . ?
 O1 C1 C6 C7 -3.8(9) . . . . ?
 O1 C1 C6 C5 178.3(6) . . . . ?
 O1 C13 C8 C7 -0.1(9) . . . . ?
 O1 C13 C8 C9 -179.3(6) . . . . ?
 O1 C13 C12 N2 -5.4(8) . . . . ?
 O1 C13 C12 C11 178.0(5) . . . . ?
 N1 C2 C3 C4 170.5(7) . . . . ?
 N1 C24 C25 C26 -176.3(7) . . . . ?
 N1 C24 C25 C33 1.7(11) . . . . ?
 N2 C12 C11 C10 -173.1(6) . . . . ?
 N2 C36 C41 C40 -174.6(7) . . . . ?
 N2 C36 C41 C42 4.9(10) . . . . ?
 O4 C59 C58 C57 -28.1(15) . . . . ?
 O4 C56 C57 C58 -36.9(14) . . . . ?
 O4 C56A C57A C58A 51(4) . . . . ?
 O2 C48 C49 C50 30.3(17) . . . . ?
 O2 C51A C50A C49A 44(4) . . . . ?
 C1 O1 C13 C8 -41.7(7) . . . . ?
 C1 O1 C13 C12 134.5(6) . . . . ?
 C1 C2 C3 C4 -5.9(10) . . . . ?
 C2 N1 C24 C29 -103.4(7) . . . . ?
 C2 N1 C24 C25 76.7(9) . . . . ?
 C2 C1 C6 C7 170.9(6) . . . . ?
 C2 C1 C6 C5 -7.0(10) . . . . ?
 C13 O1 C1 C2 -131.5(6) . . . . ?
 C13 O1 C1 C6 43.7(8) . . . . ?
 C13 C8 C7 C6 37.3(8) . . . . ?
 C13 C8 C7 C18 -81.0(7) . . . . ?
 C13 C8 C7 C19 158.5(6) . . . . ?
 C13 C8 C9 C10 -0.6(9) . . . . ?
 C13 C12 C11 C10 3.1(9) . . . . ?
 O3 C52 C53 C54 -38.0(15) . . . . ?
 O3 C55A C54A C53A -16(5) . . . . ?
 C37 C36 C41 C40 2.3(11) . . . . ?
 C37 C36 C41 C42 -178.3(7) . . . . ?
 C37 C38 C39 C40 -0.3(13) . . . . ?
 C8 C13 C12 N2 170.5(6) . . . . ?
 C8 C13 C12 C11 -6.1(10) . . . . ?
 C8 C7 C6 C1 -35.2(8) . . . . ?
 C8 C7 C6 C5 142.5(7) . . . . ?
 C12 N2 C36 C37 103.9(7) . . . . ?
 C12 N2 C36 C41 -79.2(8) . . . . ?
 C12 C13 C8 C7 -175.8(6) . . . . ?
 C12 C13 C8 C9 5.0(10) . . . . ?
 C7 C8 C9 C10 -179.8(6) . . . . ?
 C29 C24 C25 C26 3.9(11) . . . . ?
 C29 C24 C25 C33 -178.2(7) . . . . ?
 C29 C28 C27 C26 1.3(13) . . . . ?
 O5 C60 C61 C62 22.9(18) . . . . ?
 C36 N2 C12 C13 169.2(6) . . . . ?
 C36 N2 C12 C11 -14.7(10) . . . . ?
 C36 C37 C38 C39 1.8(11) . . . . ?
 C36 C37 C45 C47 128.5(7) . . . . ?
 C36 C37 C45 C46 -106.6(7) . . . . ?
 C36 C41 C42 C44 -111.3(9) . . . . ?
 C36 C41 C42 C43 124.8(8) . . . . ?
 C5 C4 C3 C2 0.2(11) . . . . ?
 C5 C4 C20 C23 7.3(11) . . . . ?
 C5 C4 C20 C22 126.9(8) . . . . ?
 C5 C4 C20 C21 -112.1(8) . . . . ?
 C6 C1 C2 N1 -167.3(6) . . . . ?
 C6 C1 C2 C3 9.5(10) . . . . ?
 C6 C5 C4 C3 2.7(11) . . . . ?
 C6 C5 C4 C20 179.1(7) . . . . ?
 C4 C5 C6 C1 0.5(10) . . . . ?
 C4 C5 C6 C7 -177.1(6) . . . . ?
 C24 N1 C2 C1 -164.6(6) . . . . ?
 C24 N1 C2 C3 19.0(10) . . . . ?
 C24 C29 C30 C31 -152.3(7) . . . . ?
 C24 C29 C30 C32 82.2(9) . . . . ?
 C24 C29 C28 C27 -0.1(11) . . . . ?
 C24 C25 C26 C27 -2.7(14) . . . . ?
 C24 C25 C33 C34 115.5(8) . . . . ?
 C24 C25 C33 C35 -119.9(9) . . . . ?
 C3 C4 C20 C23 -176.2(7) . . . . ?
 C3 C4 C20 C22 -56.6(9) . . . . ?
 C3 C4 C20 C21 64.4(10) . . . . ?
 C38 C37 C36 N2 174.1(6) . . . . ?
 C38 C37 C36 C41 -2.8(10) . . . . ?
 C38 C37 C45 C47 -53.0(9) . . . . ?
 C38 C37 C45 C46 71.9(8) . . . . ?
 C9 C8 C7 C6 -143.5(6) . . . . ?
 C9 C8 C7 C18 98.2(8) . . . . ?
 C9 C8 C7 C19 -22.4(9) . . . . ?
 C9 C10 C14 C17 115.4(8) . . . . ?
 C9 C10 C14 C15 -5.2(10) . . . . ?
 C9 C10 C14 C16 -123.9(8) . . . . ?
 C9 C10 C11 C12 0.7(10) . . . . ?
 C14 C10 C9 C8 -179.5(6) . . . . ?
 C14 C10 C11 C12 178.3(6) . . . . ?
 C45 C37 C36 N2 -7.4(10) . . . . ?
 C45 C37 C36 C41 175.7(6) . . . . ?
 C45 C37 C38 C39 -176.8(7) . . . . ?
 C11 C10 C9 C8 -2.0(10) . . . . ?
 C11 C10 C14 C17 -62.2(9) . . . . ?
 C11 C10 C14 C15 177.3(7) . . . . ?
 C11 C10 C14 C16 58.5(8) . . . . ?
 C25 C26 C27 C28 0.1(15) . . . . ?
 O7 C71A C70A C69A -57(5) . . . . ?
 C18 C7 C6 C1 83.4(7) . . . . ?
 C18 C7 C6 C5 -98.9(8) . . . . ?
 C30 C29 C24 N1 -1.6(10) . . . . ?
 C30 C29 C24 C25 178.3(7) . . . . ?
 C30 C29 C28 C27 179.2(7) . . . . ?
 C40 C41 C42 C44 68.1(10) . . . . ?
 C40 C41 C42 C43 -55.8(10) . . . . ?
 C28 C29 C24 N1 177.6(6) . . . . ?
 C28 C29 C24 C25 -2.5(10) . . . . ?
 C28 C29 C30 C31 28.4(9) . . . . ?
 C28 C29 C30 C32 -97.0(8) . . . . ?
 C41 C40 C39 C38 -0.3(13) . . . . ?
 C39 C40 C41 C36 -0.7(12) . . . . ?
 C39 C40 C41 C42 179.8(8) . . . . ?
 C26 C25 C33 C34 -66.5(10) . . . . ?
 C26 C25 C33 C35 58.1(11) . . . . ?
 C20 C4 C3 C2 -176.3(7) . . . . ?
 C19 C7 C6 C1 -157.3(6) . . . . ?
 C19 C7 C6 C5 20.3(9) . . . . ?
 C33 C25 C26 C27 179.3(9) . . . . ?
 C55 O3 C52 C53 30.4(15) . . . . ?
 C55 C54 C53 C52 30.8(15) . . . . ?
 C60 O5 C63 C62 34.6(17) . . . . ?
 C52 O3 C55 C54 -10.4(16) . . . . ?
 C53 C54 C55 O3 -13.8(16) . . . . ?
 C59 O4 C56 C57 19.7(14) . . . . ?
 C59 C58 C57 C56 39.3(14) . . . . ?
 C56 O4 C59 C58 5.4(15) . . . . ?
 C61 C62 C63 O5 -19.3(17) . . . . ?
 C63 O5 C60 C61 -35.9(18) . . . . ?
 C63 C62 C61 C60 -2.1(17) . . . . ?
 C77 C78 C79 O9 -15(5) . . . . ?
 C76 O9 C79 C78 13(5) . . . . ?
 C76 C77 C78 C79 11(5) . . . . ?
 C70 C69 C68 O7 -31(2) . . . . ?
 C69 C70 C71 O7 -19(2) . . . . ?
 C68 O7 C71 C70 2(2) . . . . ?
 C71 O7 C68 C69 17(2) . . . . ?
 C71 C70 C69 C68 29(2) . . . . ?
 C51 O2 C48 C49 -18.8(16) . . . . ?
 C51 C50 C49 C48 -29.1(17) . . . . ?
 C48 O2 C51 C50 -1.1(17) . . . . ?
 C49 C50 C51 O2 20.2(19) . . . . ?
 C51A O2 C48A C49A 3(4) . . . . ?
 C48A O2 C51A C50A -32(4) . . . . ?
 C48A C49A C50A C51A -48(4) . . . . ?
 C50A C49A C48A O2 28(4) . . . . ?
 C55A O3 C52A C53A -52(4) . . . . ?
 C52A O3 C55A C54A 48(4) . . . . ?
 C52A C53A C54A C55A -13(7) . . . . ?
 C54A C53A C52A O3 35(5) . . . . ?
 C56A O4 C59A C58A 11(4) . . . . ?
 C59A O4 C56A C57A -38(4) . . . . ?
 C59A C58A C57A C56A -39(4) . . . . ?
 C57A C58A C59A O4 19(5) . . . . ?
 C61A C60A O5A Na1 165(4) . . . . ?
 C61A C60A O5A C63A -6(7) . . . . ?
 C60A C61A C62A C63A -39(6) . . . . ?
 C62A C61A C60A O5A 32(7) . . . . ?
 C62A C63A O5A Na1 165(4) . . . . ?
 C62A C63A O5A C60A -24(8) . . . . ?
 O5A C63A C62A C61A 41(6) . . . . ?
 O6 C64 C65 C66 27(2) . . . . ?
 C64 O6 C67 C66 -24(2) . . . . ?
 C64 C65 C66 C67 -37.4(17) . . . . ?
 C65 C66 C67 O6 40.2(18) . . . . ?
 C67 O6 C64 C65 -2(2) . . . . ?
 C67A O6A C64A C65A 35(6) . . . . ?
 O6A C67A C66A C65A -11(5) . . . . ?
 C66A C67A O6A Na1 -157(3) . . . . ?
 C66A C67A O6A C64A -16(7) . . . . ?
 C66A C65A C64A O6A -36(3) . . . . ?
 C64A C65A C66A C67A 32(4) . . . . ?
 C71A O7 C68A C69A 1(6) . . . . ?
 C68A O7 C71A C70A 31(5) . . . . ?
 C68A C69A C70A C71A 55(5) . . . . ?
 C70A C69A C68A O7 -33(5) . . . . ?
 O8 C72 C73 C74 35.9(19) . . . . ?
 C72 O8 C75 C74 35(2) . . . . ?
 C72 C73 C74 C75 -14(2) . . . . ?
 C73 C74 C75 O8 -14(2) . . . . ?
 C75 O8 C72 C73 -45.3(19) . . . . ?
 O8A C72A C73A C74A -21(6) . . . . ?
 O8A C75A C74A C73A 25(6) . . . . ?
 C72A O8A C75A C74A -41(5) . . . . ?
 C75A O8A C72A C73A 39(4) . . . . ?
 C75A C74A C73A C72A -3(7) . . . . ?
 C84 O11 C87 C86 -32(4) . . . . ?
 O11 C84 C85 C86 -18(4) . . . . ?
 C87 C86 C85 C84 -1(4) . . . . ?
 C85 C86 C87 O11 20(4) . . . . ?
 C85 C84 O11 C87 31(4) . . . . ?
 C78 C77 C76 O9 -3(5) . . . . ?
 C79 O9 C76 C77 -6(5) . . . . ?
 C76A O9A C79A C78A -11(10) . . . . ?
 O9A C76A C77A C78A 1(8) . . . . ?
 C77A C76A O9A C79A 6(8) . . . . ?
 C77A C78A C79A O9A 11(10) . . . . ?
 C79A C78A C77A C76A -7(9) . . . . ?
 C80A C81A C82A C83A -4(6) . . . . ?
 C80A O10A C83A C82A -2(4) . . . . ?
 C81A C80A O10A C83A 0(5) . . . . ?
 C81A C82A C83A O10A 3(4) . . . . ?
 O10A C80A C81A C82A 3(6) . . . . ?
 C80 C81 C82 C83 -5(6) . . . . ?
 C80 O10 C83 C82 4(7) . . . . ?
 C81 C80 O10 C83 -7(6) . . . . ?
 C81 C82 C83 O10 1(7) . . . . ?
 O10 C80 C81 C82 7(5) . . . . ?
 O11A C84A C85A C86A -25(6) . . . . ?
 O11A C87A C86A C85A 37(5) . . . . ?
 C84A O11A C87A C86A -62(4) . . . . ?
 C84A C85A C86A C87A -8(6) . . . . ?
 C87A O11A C84A C85A 57(5) . . . . ?

_shelx_res_file
;
TITL 105lfljh21_full_a.res in Pccn
    105lfljh21_full.res
    created by SHELXL-2018/3 at 23:17:15 on 25-May-2021
REM Old TITL 105lfljh21_full in Pccn
REM SHELXT solution in Pccn
REM R1 0.191, Rweak 0.051, Alpha 0.066, Orientation as input
REM Formula found by SHELXT: C135 N32 C75 Na4 Ge2
CELL 1.54184 22.197913 25.532359 29.44233 90 90 90
ZERR 8 0.000886 0.000795 0.001204 0 0 0
LATT 1
SYMM 0.5-X,0.5-Y,+Z
SYMM -X,0.5+Y,0.5-Z
SYMM 0.5+X,-Y,0.5-Z
SFAC C H Ge N Na O
UNIT 648 1040 8 16 8 76
DFIX 1.4 0.008 O3 C52 O3 C55 O3 C52A O3 C55A
DFIX 1.4 0.008 C80 C81 C80 O10
DFIX 1.5 0.008 C81 C82 C82 C83 C83 O10
SIMU 0.005 0.01 2 O10 C80 C81 C82 C83
DANG 2.4 0.008 C82 O10
DANG 2.3 0.008 C81 O10
DFIX 1.4 0.008 C80A O10A C80A C81A
DFIX 1.5 0.008 O10A C83A C83A C82A C82A C81A
SIMU 0.005 0.01 2 C81A C80A O10A C83A C82A
DANG 2.4 0.008 C83A C81A
DANG 2.3 0.008 O10A C81A
DFIX 1.4 0.008 O9A C76A O9A C79A
DFIX 1.4 0.008 O9 C76 O9 C79
SIMU 0.005 0.01 2 C76A C77A C78A C79A O9A
DFIX 1.5 0.008 C76 C77 C77 C78 C78 C79
DANG 2.4 0.008 O9A C77A
SIMU 0.005 0.01 2 O11 C86 C87 C85 C84
DANG 2.4 0.008 C76 C78 C77 C79
SIMU 0.005 0.01 2 C76 C77 C78 C79 O9
DFIX 1.4 0.008 O7 C68 O7 C71 O7 C68A O7 C71A
DFIX 1.5 0.008 C76A C77A C77A C78A C78A C79A
DFIX 1.4 0.008 O11 C87 O11 C84
DANG 2.4 0.008 C76A C78A C77A C79A
SIMU 0.005 0.01 2 O7 C68 C69 C70 C71 C68A C69A C70A C71A
DFIX 1.5 0.008 C87 C86 C86 C85 C85 C84
DFIX 1.4 0.008 O5 C60 O5 C63 O5A C60A O5A C63A
SIMU 0.005 0.01 2 O5 C60 C61 C62 C63 O5A C60A C61A C62A C63A
DFIX 1.4 0.008 O4 C56 O4 C59 O4 C56A O4 C59A
SIMU 0.005 0.01 2 O2 C48 C49 C50 C51 C48A C49A C50A C51A
DFIX 1.5 0.008 C48 C49 C49 C50 C50 C51 C48A C49A C49A C50A C50A C51A
DFIX 1.4 0.008 O2 C48 O2 C48A O2 C51 O2 C51A
SIMU 0.005 0.01 2 O3 C52 C53 C54 C55 C52A C53A C54A C55A
DFIX 1.5 0.008 C52 C53 C53 C54 C54 C55 C52A C53A C53A C54A C54A C55A
DANG 2.4 0.008 C55A C52A
SIMU 0.005 0.01 2 O4 C56 C57 C58 C59 C56A C57A C58A C59A
DFIX 1.5 0.008 C56 C57 C57 C58 C58 C59 C56A C57A C57A C58A C58A C59A
DFIX 1.5 0.008 C60 C61 C61 C62 C62 C63 C60A C61A C61A C62A C62A C63A
DFIX 1.4 0.008 O6 C64 O6 C67 O6A C64A O6A C67A
DFIX 1.5 0.008 C64 C65 C65 C66 C66 C67 C64A C65A C65A C66A C66A C67A
DANG 2.4 0.008 C64A C66A C65A C67A
SIMU 0.005 0.01 2 O6 C64 C65 C66 C67 O6A C64A C65A C66A C67A
DFIX 1.5 0.008 C68 C69 C69 C70 C70 C71 C68A C69A C69A C70A C70A C71A
DFIX 1.5 0.008 C72A C73A C73A C74A C74A C75A
SIMU 0.005 0.01 2 O8A C72A C73A C74A C75A
DFIX 1.4 0.008 O8A C72A O8A C75A
SIMU 0.005 0.01 2 O8 C72 C73 C74 C75
DANG 2.4 0.008 C69A C71A
DANG 2.4 0.008 C60A C62A
DANG 2.4 0.008 C72A C74A C73A C75A
DANG 2.4 0.008 C87 C85 C86 C84
DANG 2.35 0.008 O11 C86 O11 C85
DFIX 1.4 0.008 O11A C87A O11A C84A
SIMU 0.005 0.01 2 O11A C84A C85A C86A C87A
DFIX 1.5 0.008 C85A C84A C86A C85A C87A C86A
DANG 2.4 0.008 C84A C86A C85A C87A
DANG 2.3 0.008 O8A C73A
DANG 3.2 0.008 Na1 C71A

L.S. 20 0 0
PLAN  55
SIZE 0.35 0.13 0.11
CONF
list 4
MORE -1
BOND $H
fmap 2 53
acta
REM <olex2.extras>
REM <HklSrc "%.\\105lfljh21_full.hkl">
REM </olex2.extras>

WGHT    0.150800   82.364395
FVAR       1.46671   0.75090   0.79789   0.75794   0.81224   0.72351   0.74994
FVAR       0.73837
GE1   3    0.037775    0.417141    0.626448    11.00000    0.05044    0.03996 =
         0.05992   -0.00090    0.00920   -0.00038
NA1   5    0.289978    0.480866    0.481145    11.00000    0.05285    0.09464 =
         0.05529    0.00831    0.00103   -0.00956
O1    6   -0.071166    0.414190    0.662417    11.00000    0.03746    0.02875 =
         0.05676   -0.00252    0.00982    0.00097
N1    4    0.016329    0.345344    0.656416    11.00000    0.03081    0.03388 =
         0.06029   -0.00404    0.01074    0.00652
N2    4    0.014211    0.484330    0.661705    11.00000    0.02964    0.04859 =
         0.04998   -0.00006    0.00650   -0.00657
O4    6    0.262140    0.436904    0.413254    11.00000    0.07985    0.09216 =
         0.07195   -0.00527   -0.01066   -0.00049
O2    6    0.350845    0.540173    0.438919    11.00000    0.08501    0.10714 =
         0.07037    0.00554    0.00783   -0.03487
C1    1   -0.081126    0.367165    0.684322    11.00000    0.03591    0.02916 =
         0.05053    0.00064    0.00376   -0.00524
C2    1   -0.035656    0.329849    0.678218    11.00000    0.03441    0.03764 =
         0.05282   -0.00383    0.00311   -0.00179
C13   1   -0.080217    0.456777    0.691114    11.00000    0.03040    0.03201 =
         0.04954   -0.00420   -0.00072    0.00240
O3    6    0.210156    0.543776    0.476239    11.00000    0.06640    0.11887 =
         0.10544    0.00368    0.00127    0.01162
C37   1    0.109970    0.528189    0.675230    11.00000    0.02800    0.04152 =
         0.06476   -0.00335   -0.00414   -0.00406
C8    1   -0.128187    0.457129    0.720601    11.00000    0.03009    0.02918 =
         0.05506   -0.00578   -0.00029    0.00107
C12   1   -0.035091    0.495073    0.688553    11.00000    0.02931    0.03712 =
         0.04959   -0.00106   -0.00076   -0.00063
C7    1   -0.169951    0.409758    0.720181    11.00000    0.03358    0.03837 =
         0.05684   -0.00481    0.00535   -0.00349
C29   1    0.109110    0.292414    0.663888    11.00000    0.03722    0.03701 =
         0.07215    0.00388    0.01063    0.00901
PART 1
O5    6    0.226302    0.427283    0.524598    51.00000    0.10172    0.13484 =
         0.07388    0.02654    0.00294   -0.04442

PART 0
C36   1    0.054738    0.526043    0.652494    11.00000    0.03187    0.04322 =
         0.05096   -0.00223    0.00335   -0.00122
C10   1   -0.093967    0.543115    0.745738    11.00000    0.03051    0.03553 =
         0.05486   -0.00696   -0.00170    0.00215
C5    1   -0.138831    0.311713    0.732862    11.00000    0.02931    0.03488 =
         0.06675    0.00338    0.00727   -0.00612
AFIX  43
H5    2   -0.171641    0.305950    0.751859    11.00000   -1.20000
AFIX   0
C6    1   -0.130507    0.360604    0.712729    11.00000    0.02773    0.03386 =
         0.05750   -0.00379    0.00392   -0.00187
C4    1   -0.097565    0.271194    0.724391    11.00000    0.03605    0.03140 =
         0.07774    0.00176    0.00058   -0.00417
C24   1    0.055602    0.304783    0.640186    11.00000    0.03834    0.04226 =
         0.05633   -0.00024    0.01221    0.00654
C3    1   -0.047408    0.280640    0.697566    11.00000    0.03219    0.03612 =
         0.06743   -0.00178    0.00349    0.00002
AFIX  43
H3    2   -0.020555    0.253379    0.692188    11.00000   -1.20000
AFIX   0
C38   1    0.151958    0.566566    0.662970    11.00000    0.03705    0.05540 =
         0.06922    0.00031   -0.00737   -0.00865
AFIX  43
H38   2    0.189252    0.567650    0.677332    11.00000   -1.20000
AFIX   0
C9    1   -0.134983    0.501929    0.748402    11.00000    0.03154    0.03796 =
         0.05480   -0.00757    0.00035    0.00332
AFIX  43
H9    2   -0.167091    0.503904    0.768622    11.00000   -1.20000
AFIX   0
C14   1   -0.099638    0.592658    0.775880    11.00000    0.03040    0.03610 =
         0.07747   -0.01448   -0.00022    0.00197
C45   1    0.125671    0.490848    0.713908    11.00000    0.03503    0.04587 =
         0.06562    0.00169   -0.00805   -0.00190
AFIX  13
H45   2    0.094520    0.463668    0.714776    11.00000   -1.20000
AFIX   0
C11   1   -0.044541    0.539249    0.716231    11.00000    0.03366    0.03545 =
         0.05317   -0.00203   -0.00101   -0.00260
AFIX  43
H11   2   -0.017143    0.566764    0.714921    11.00000   -1.20000
AFIX   0
C25   1    0.040951    0.277256    0.600514    11.00000    0.05805    0.04912 =
         0.06173   -0.00712    0.00347    0.01162

O7    6    0.325174    0.522880    0.547339    11.00000    0.15844    0.17981 =
         0.06659   -0.01812   -0.01964    0.00340
C18   1   -0.215083    0.414812    0.680253    11.00000    0.03896    0.04414 =
         0.08169   -0.00662   -0.01106    0.00154
AFIX 137
H18A  2   -0.193292    0.418803    0.652302    11.00000   -1.50000
H18B  2   -0.240298    0.444868    0.684985    11.00000   -1.50000
H18C  2   -0.239612    0.383895    0.678741    11.00000   -1.50000
AFIX   0
C30   1    0.127900    0.322123    0.706315    11.00000    0.03783    0.03450 =
         0.08314   -0.00015    0.00051    0.00081
AFIX  13
H30   2    0.114793    0.358469    0.702211    11.00000   -1.20000
AFIX   0
C40   1    0.083665    0.601475    0.608157    11.00000    0.05314    0.05386 =
         0.07017    0.01192    0.00521   -0.00672
AFIX  43
H40   2    0.074854    0.626140    0.585884    11.00000   -1.20000
AFIX   0
C28   1    0.145438    0.251331    0.648200    11.00000    0.04797    0.04471 =
         0.08130    0.00223    0.00806    0.01206
AFIX  43
H28   2    0.180785    0.242844    0.663477    11.00000   -1.20000
AFIX   0
C41   1    0.041046    0.563392    0.619366    11.00000    0.04560    0.04696 =
         0.05614    0.00400    0.00022   -0.00013
C47   1    0.186296    0.463484    0.707329    11.00000    0.02900    0.05347 =
         0.08993   -0.00549   -0.00364    0.00763
AFIX 137
H47A  2    0.217795    0.489208    0.706092    11.00000   -1.50000
H47B  2    0.185687    0.443947    0.679474    11.00000   -1.50000
H47C  2    0.193480    0.440113    0.732290    11.00000   -1.50000
AFIX   0
C39   1    0.138419    0.602817    0.629716    11.00000    0.05113    0.05365 =
         0.08174    0.01047   -0.00803   -0.01724
AFIX  43
H39   2    0.166546    0.628262    0.621896    11.00000   -1.20000
AFIX   0
C46   1    0.123343    0.520209    0.759100    11.00000    0.06151    0.06831 =
         0.06235   -0.00111   -0.00617    0.01040
AFIX 137
H46A  2    0.084176    0.535519    0.762956    11.00000   -1.50000
H46B  2    0.153303    0.547324    0.759211    11.00000   -1.50000
H46C  2    0.131089    0.496229    0.783526    11.00000   -1.50000
AFIX   0
C31   1    0.195769    0.323583    0.714786    11.00000    0.03434    0.05992 =
         0.10841    0.01147   -0.00504    0.00485
AFIX 137
H31A  2    0.216075    0.334169    0.687500    11.00000   -1.50000
H31B  2    0.209429    0.289378    0.723573    11.00000   -1.50000
H31C  2    0.204456    0.348120    0.738608    11.00000   -1.50000
AFIX   0
C26   1    0.076896    0.236403    0.586513    11.00000    0.09081    0.05913 =
         0.06631   -0.01408    0.00369    0.02153
AFIX  43
H26   2    0.066144    0.217279    0.560881    11.00000   -1.20000
AFIX   0
C27   1    0.128643    0.223376    0.609915    11.00000    0.07569    0.05951 =
         0.08623   -0.00525    0.01586    0.03104
AFIX  43
H27   2    0.152380    0.195662    0.599922    11.00000   -1.20000
AFIX   0
C20   1   -0.105660    0.216976    0.747000    11.00000    0.03977    0.03821 =
         0.10507    0.01228    0.01020   -0.00469
C19   1   -0.205427    0.404878    0.764444    11.00000    0.04397    0.04860 =
         0.08125   -0.01100    0.02508   -0.00574
AFIX 137
H19A  2   -0.230116    0.435397    0.768468    11.00000   -1.50000
H19B  2   -0.177919    0.401870    0.789468    11.00000   -1.50000
H19C  2   -0.230539    0.374299    0.763209    11.00000   -1.50000
AFIX   0
C42   1   -0.019599    0.563489    0.594532    11.00000    0.03964    0.06745 =
         0.07367    0.01631   -0.00968   -0.00506
AFIX  13
H42   2   -0.045543    0.537145    0.608793    11.00000   -1.20000
AFIX   0
C23   1   -0.165325    0.211824    0.772852    11.00000    0.02749    0.06017 =
         0.12731    0.03003    0.01205   -0.00988
AFIX 137
H23A  2   -0.198164    0.220204    0.752919    11.00000   -1.50000
H23B  2   -0.165404    0.235492    0.798188    11.00000   -1.50000
H23C  2   -0.169763    0.176551    0.783636    11.00000   -1.50000
AFIX   0
C17   1   -0.046310    0.596134    0.807645    11.00000    0.05432    0.08606 =
         0.08314   -0.03410   -0.00732    0.00376
AFIX 137
H17A  2   -0.009911    0.599109    0.790228    11.00000   -1.50000
H17B  2   -0.044563    0.565165    0.826089    11.00000   -1.50000
H17C  2   -0.050580    0.626336    0.826798    11.00000   -1.50000
AFIX   0
C15   1   -0.157310    0.592229    0.804437    11.00000    0.04361    0.06408 =
         0.13587   -0.04703    0.02668   -0.01233
AFIX 137
H15A  2   -0.157739    0.561643    0.823399    11.00000   -1.50000
H15B  2   -0.191738    0.591737    0.784709    11.00000   -1.50000
H15C  2   -0.158601    0.623037    0.823104    11.00000   -1.50000
AFIX   0
C33   1   -0.015150    0.290158    0.573025    11.00000    0.07684    0.05516 =
         0.07074   -0.01327   -0.00184    0.01619
AFIX  13
H33   2   -0.036409    0.318473    0.588776    11.00000   -1.20000
AFIX   0
C32   1    0.095717    0.301395    0.748337    11.00000    0.05901    0.09363 =
         0.08327   -0.01618    0.01159   -0.02536
AFIX 137
H32A  2    0.105143    0.264988    0.752320    11.00000   -1.50000
H32B  2    0.053003    0.305440    0.744627    11.00000   -1.50000
H32C  2    0.108726    0.320696    0.774544    11.00000   -1.50000
AFIX   0
C34   1    0.002605    0.310446    0.526101    11.00000    0.09393    0.07973 =
         0.07098   -0.00421   -0.00237    0.01769
AFIX 137
H34A  2    0.020740    0.282632    0.508943    11.00000   -1.50000
H34B  2    0.030867    0.338660    0.529339    11.00000   -1.50000
H34C  2   -0.032631    0.322800    0.510525    11.00000   -1.50000
AFIX   0
C22   1   -0.104774    0.174385    0.710186    11.00000    0.08683    0.03042 =
         0.15174   -0.00529    0.02164   -0.01229
AFIX 137
H22A  2   -0.067147    0.175707    0.694153    11.00000   -1.50000
H22B  2   -0.137284    0.180202    0.689283    11.00000   -1.50000
H22C  2   -0.109338    0.140617    0.724107    11.00000   -1.50000
AFIX   0
C16   1   -0.102116    0.641013    0.745993    11.00000    0.12325    0.03706 =
         0.10623   -0.01457    0.01134    0.00773
AFIX 137
H16A  2   -0.139815    0.641834    0.730031    11.00000   -1.50000
H16B  2   -0.069604    0.640017    0.724509    11.00000   -1.50000
H16C  2   -0.098498    0.671787    0.764527    11.00000   -1.50000
AFIX   0
C44   1   -0.011572    0.548793    0.545197    11.00000    0.06951    0.10890 =
         0.06839    0.00523   -0.01998   -0.00585
AFIX 137
H44A  2    0.006354    0.514653    0.543199    11.00000   -1.50000
H44B  2    0.014142    0.573934    0.530638    11.00000   -1.50000
H44C  2   -0.050110    0.548452    0.530404    11.00000   -1.50000
AFIX   0
C21   1   -0.054325    0.208354    0.781373    11.00000    0.02643    0.08549 =
         0.16719    0.06640   -0.00551   -0.00192
AFIX 137
H21A  2   -0.054705    0.236020    0.803452    11.00000   -1.50000
H21B  2   -0.016396    0.208338    0.765709    11.00000   -1.50000
H21C  2   -0.059872    0.175329    0.796389    11.00000   -1.50000
AFIX   0
C43   1   -0.050206    0.617362    0.599740    11.00000    0.04320    0.09368 =
         0.12856    0.01031   -0.00437    0.01592
AFIX 137
H43A  2   -0.025724    0.643739    0.585625    11.00000   -1.50000
H43B  2   -0.054897    0.625324    0.631410    11.00000   -1.50000
H43C  2   -0.089054    0.616568    0.585429    11.00000   -1.50000
AFIX   0
C35   1   -0.057714    0.244563    0.569413    11.00000    0.08435    0.09033 =
         0.08593   -0.00890   -0.00700   -0.00150
AFIX 137
H35A  2   -0.065201    0.230533    0.599132    11.00000   -1.50000
H35B  2   -0.040134    0.217962    0.550562    11.00000   -1.50000
H35C  2   -0.094992    0.256072    0.556236    11.00000   -1.50000
AFIX   0

PART 1
C54   1    0.149436    0.612905    0.449776    31.00000    0.06647    0.11770 =
         0.10852    0.00427    0.00239    0.00963
AFIX  23
H54A  2    0.136716    0.638145    0.472455    31.00000   -1.20000
H54B  2    0.145184    0.628371    0.419856    31.00000   -1.20000
AFIX   0
C55   1    0.213052    0.595443    0.458038    31.00000    0.06632    0.11761 =
         0.10677    0.00421    0.00148    0.00898
AFIX  23
H55A  2    0.235639    0.595520    0.429835    31.00000   -1.20000
H55B  2    0.232794    0.618821    0.479319    31.00000   -1.20000
AFIX   0
C60   1    0.194751    0.382454    0.510274    51.00000    0.10467    0.13583 =
         0.07615    0.02686   -0.00014   -0.04130
AFIX  23
H60A  2    0.212528    0.368323    0.482785    51.00000   -1.20000
H60B  2    0.152903    0.390916    0.504265    51.00000   -1.20000
AFIX   0
C62   1    0.211747    0.376653    0.589468    51.00000    0.10369    0.13727 =
         0.07589    0.02636    0.00290   -0.03789
AFIX  23
H62A  2    0.179412    0.373387    0.611447    51.00000   -1.20000
H62B  2    0.249322    0.366439    0.603765    51.00000   -1.20000
AFIX   0
C52   1    0.150174    0.532397    0.487074    31.00000    0.06573    0.11883 =
         0.10713    0.00622    0.00295    0.01020
AFIX  23
H52A  2    0.140932    0.543148    0.517895    31.00000   -1.20000
H52B  2    0.142217    0.495202    0.484075    31.00000   -1.20000
AFIX   0
C53   1    0.113915    0.563178    0.453475    31.00000    0.06595    0.12007 =
         0.10866    0.00640    0.00296    0.00921
AFIX  23
H53A  2    0.073511    0.569776    0.464644    31.00000   -1.20000
H53B  2    0.111504    0.545289    0.424467    31.00000   -1.20000
AFIX   0
C59   1    0.208375    0.452874    0.391978    41.00000    0.08416    0.09492 =
         0.07731   -0.00838   -0.01166    0.00100
AFIX  23
H59A  2    0.210884    0.489309    0.382840    41.00000   -1.20000
H59B  2    0.174378    0.448700    0.412358    41.00000   -1.20000
AFIX   0
C58   1    0.201663    0.417882    0.351057    41.00000    0.08820    0.09729 =
         0.07849   -0.00947   -0.01072    0.00094
AFIX  23
H58A  2    0.178907    0.386503    0.358170    41.00000   -1.20000
H58B  2    0.182584    0.436060    0.325958    41.00000   -1.20000
AFIX   0
C56   1    0.292613    0.398887    0.387859    41.00000    0.08579    0.09454 =
         0.07724   -0.00784   -0.00994    0.00087
AFIX  23
H56A  2    0.284938    0.364014    0.399578    41.00000   -1.20000
H56B  2    0.335694    0.405247    0.387777    41.00000   -1.20000
AFIX   0
C61   1    0.199469    0.343686    0.548384    51.00000    0.10483    0.13676 =
         0.07730    0.02762    0.00077   -0.04042
AFIX  23
H61A  2    0.162197    0.324266    0.551867    51.00000   -1.20000
H61B  2    0.232108    0.319183    0.543059    51.00000   -1.20000
AFIX   0
C63   1    0.215507    0.431494    0.571620    51.00000    0.10483    0.13745 =
         0.07594    0.02486    0.00342   -0.04146
AFIX  23
H63A  2    0.178097    0.450043    0.577201    51.00000   -1.20000
H63B  2    0.248051    0.450359    0.586308    51.00000   -1.20000
AFIX   0

PART -1
O9    6   -0.245172    0.240112    0.647692    10.25000    0.08472

PART 1
C57   1    0.266236    0.405620    0.341060    41.00000    0.08929    0.09782 =
         0.07663   -0.01003   -0.00792   -0.00055
AFIX  23
H57A  2    0.285547    0.434145    0.324889    41.00000   -1.20000
H57B  2    0.269954    0.373749    0.323349    41.00000   -1.20000
AFIX   0

PART -1
C77   1   -0.266834    0.229707    0.570638    10.25000    0.08313
AFIX  23
H77A  2   -0.256937    0.197755    0.554453    10.25000   -1.20000
H77B  2   -0.298098    0.248084    0.554030    10.25000   -1.20000
AFIX   0
C76   1   -0.287363    0.217547    0.618076    10.25000    0.08315
AFIX  23
H76A  2   -0.327074    0.232146    0.623436    10.25000   -1.20000
H76B  2   -0.289228    0.179965    0.622686    10.25000   -1.20000
AFIX   0

PART 1
C70   1    0.313885    0.584406    0.610187    71.00000    0.16322    0.18196 =
         0.07421   -0.01691   -0.01971    0.00543
AFIX  23
H70A  2    0.281304    0.591400    0.631287    71.00000   -1.20000
H70B  2    0.339303    0.615124    0.607254    71.00000   -1.20000
AFIX   0
C69   1    0.349030    0.536220    0.622628    71.00000    0.16445    0.18151 =
         0.07396   -0.01615   -0.02168    0.00441
AFIX  23
H69A  2    0.323849    0.512225    0.639715    71.00000   -1.20000
H69B  2    0.383436    0.545598    0.641240    71.00000   -1.20000
AFIX   0
C68   1    0.369781    0.510848    0.579309    71.00000    0.16121    0.18108 =
         0.07102   -0.01630   -0.02080    0.00418
AFIX  23
H68A  2    0.408469    0.524822    0.569939    71.00000   -1.20000
H68B  2    0.373444    0.473246    0.583120    71.00000   -1.20000
AFIX   0
C71   1    0.291769    0.564966    0.565415    71.00000    0.16187    0.18152 =
         0.07175   -0.01720   -0.02086    0.00473
AFIX  23
H71A  2    0.250155    0.554030    0.568752    71.00000   -1.20000
H71B  2    0.292605    0.593705    0.543877    71.00000   -1.20000
AFIX   0
C50   1    0.400350    0.575919    0.374894    21.00000    0.09204    0.11368 =
         0.07490    0.00434    0.00614   -0.03700
AFIX  23
H50A  2    0.380648    0.607293    0.363734    21.00000   -1.20000
H50B  2    0.424718    0.561144    0.350734    21.00000   -1.20000
AFIX   0
C51   1    0.355225    0.537143    0.391457    21.00000    0.08682    0.11040 =
         0.07128    0.00341    0.00671   -0.03580
AFIX  23
H51A  2    0.316280    0.544373    0.377892    21.00000   -1.20000
H51B  2    0.367372    0.502107    0.382602    21.00000   -1.20000
AFIX   0
C48   1    0.392621    0.578962    0.452880    21.00000    0.08968    0.11241 =
         0.07416    0.00299    0.00664   -0.03804
AFIX  23
H48A  2    0.413060    0.567644    0.480296    21.00000   -1.20000
H48B  2    0.371582    0.611385    0.459455    21.00000   -1.20000
AFIX   0
C49   1    0.437922    0.587800    0.415578    21.00000    0.09112    0.11428 =
         0.07622    0.00432    0.00774   -0.03745
AFIX  23
H49A  2    0.452382    0.623649    0.415260    21.00000   -1.20000
H49B  2    0.471883    0.564071    0.418107    21.00000   -1.20000
AFIX   0
PART 2
C49A  1    0.385979    0.613362    0.412928   -21.00000    0.09003    0.11252 =
         0.07463    0.00422    0.00662   -0.03714
AFIX  23
H49C  2    0.410436    0.628383    0.436923   -21.00000   -1.20000
H49D  2    0.377256    0.640370    0.390711   -21.00000   -1.20000
AFIX   0
C51A  1    0.411508    0.529642    0.429314   -21.00000    0.08873    0.11161 =
         0.07404    0.00404    0.00717   -0.03646
AFIX  23
H51C  2    0.417905    0.493774    0.419585   -21.00000   -1.20000
H51D  2    0.437784    0.537776    0.454676   -21.00000   -1.20000
AFIX   0
C48A  1    0.328759    0.591006    0.431921   -21.00000    0.08871    0.11129 =
         0.07381    0.00419    0.00719   -0.03601
AFIX  23
H48C  2    0.316692    0.607882    0.460000   -21.00000   -1.20000
H48D  2    0.295877    0.591936    0.410237   -21.00000   -1.20000
AFIX   0
C50A  1    0.417919    0.568031    0.391049   -21.00000    0.08990    0.11284 =
         0.07408    0.00423    0.00636   -0.03690
AFIX  23
H50C  2    0.397762    0.556242    0.363664   -21.00000   -1.20000
H50D  2    0.459748    0.575932    0.384422   -21.00000   -1.20000
AFIX   0
C53A  1    0.155575    0.601813    0.495568   -31.00000    0.06610    0.11855 =
         0.10707    0.00489    0.00247    0.01001
AFIX  23
H53C  2    0.120835    0.612144    0.513432   -31.00000   -1.20000
H53D  2    0.182882    0.631440    0.494376   -31.00000   -1.20000
AFIX   0
C55A  1    0.169004    0.538868    0.440200   -31.00000    0.06618    0.11843 =
         0.10733    0.00489    0.00201    0.00982
AFIX  23
H55C  2    0.143418    0.508290    0.443384   -31.00000   -1.20000
H55D  2    0.188818    0.538320    0.410840   -31.00000   -1.20000
AFIX   0
C52A  1    0.186622    0.557029    0.518928   -31.00000    0.06670    0.11925 =
         0.10697    0.00490    0.00273    0.01045
AFIX  23
H52C  2    0.216741    0.567643    0.540951   -31.00000   -1.20000
H52D  2    0.159434    0.531078    0.531529   -31.00000   -1.20000
AFIX   0
C54A  1    0.135271    0.589075    0.448291   -31.00000    0.06633    0.11855 =
         0.10777    0.00512    0.00222    0.00954
AFIX  23
H54C  2    0.146988    0.616073    0.426861   -31.00000   -1.20000
H54D  2    0.092028    0.583890    0.446799   -31.00000   -1.20000
AFIX   0
C58A  1    0.239554    0.432591    0.332934   -41.00000    0.08617    0.09643 =
         0.07667   -0.00857   -0.00997    0.00055
AFIX  23
H58C  2    0.246583    0.398192    0.319993   -41.00000   -1.20000
H58D  2    0.239029    0.458632    0.308950   -41.00000   -1.20000
AFIX   0
C56A  1    0.209168    0.409328    0.403087   -41.00000    0.08515    0.09527 =
         0.07680   -0.00788   -0.01042    0.00046
AFIX  23
H56C  2    0.180875    0.411751    0.428108   -41.00000   -1.20000
H56D  2    0.218078    0.372670    0.397636   -41.00000   -1.20000
AFIX   0
C59A  1    0.284468    0.445658    0.369252   -41.00000    0.08564    0.09554 =
         0.07678   -0.00784   -0.00982    0.00025
AFIX  23
H59C  2    0.320344    0.424584    0.364798   -41.00000   -1.20000
H59D  2    0.295939    0.482166    0.366373   -41.00000   -1.20000
AFIX   0
C57A  1    0.183176    0.434117    0.361140   -41.00000    0.08667    0.09675 =
         0.07784   -0.00863   -0.01033    0.00115
AFIX  23
H57C  2    0.150955    0.413377    0.348032   -41.00000   -1.20000
H57D  2    0.169276    0.469588    0.366560   -41.00000   -1.20000
AFIX   0
C61A  1    0.161939    0.348104    0.544487   -51.00000    0.10412    0.13665 =
         0.07669    0.02675    0.00141   -0.04017
AFIX  23
H61C  2    0.153490    0.327134    0.517763   -51.00000   -1.20000
H61D  2    0.127994    0.345556    0.565115   -51.00000   -1.20000
AFIX   0
C60A  1    0.173024    0.404119    0.531491   -51.00000    0.10363    0.13623 =
         0.07579    0.02663    0.00198   -0.04155
AFIX  23
H60C  2    0.148812    0.413372    0.505265   -51.00000   -1.20000
H60D  2    0.162183    0.427145    0.556388   -51.00000   -1.20000
AFIX   0
C63A  1    0.255439    0.359494    0.533163   -51.00000    0.10368    0.13642 =
         0.07632    0.02681    0.00165   -0.04103
AFIX  23
H63C  2    0.295964    0.363122    0.545080   -51.00000   -1.20000
H63D  2    0.258085    0.338636    0.505700   -51.00000   -1.20000
AFIX   0
C62A  1    0.218633    0.329676    0.567231   -51.00000    0.10428    0.13693 =
         0.07687    0.02686    0.00127   -0.03993
AFIX  23
H62C  2    0.223179    0.342307    0.598113   -51.00000   -1.20000
H62D  2    0.224389    0.292054    0.565778   -51.00000   -1.20000
AFIX   0
O5A   6    0.234450    0.409455    0.521277   -51.00000    0.10312    0.13593 =
         0.07512    0.02694    0.00228   -0.04246
PART 1
O6    6    0.375377    0.422489    0.485754    61.00000    0.07130    0.10713 =
         0.14951    0.03953   -0.01169    0.00851
C64   1    0.436931    0.431354    0.477715    61.00000    0.07232    0.10959 =
         0.15225    0.03661   -0.01083    0.01154
AFIX  23
H64A  2    0.452539    0.455519    0.500249    61.00000   -1.20000
H64B  2    0.442135    0.447110    0.447994    61.00000   -1.20000
AFIX   0
C65   1    0.471394    0.380893    0.479922    61.00000    0.07294    0.11019 =
         0.15217    0.03520   -0.01021    0.01320
AFIX  23
H65A  2    0.504679    0.380635    0.458576    61.00000   -1.20000
H65B  2    0.486595    0.374306    0.510277    61.00000   -1.20000
AFIX   0
C66   1    0.424013    0.342206    0.466940    61.00000    0.07383    0.10824 =
         0.14942    0.03937   -0.00940    0.01347
AFIX  23
H66A  2    0.432415    0.307463    0.478669    61.00000   -1.20000
H66B  2    0.418013    0.340576    0.434337    61.00000   -1.20000
AFIX   0
C67   1    0.371790    0.367968    0.491054    61.00000    0.07361    0.10819 =
         0.15001    0.03924   -0.00991    0.01061
AFIX  23
H67A  2    0.334104    0.355289    0.478516    61.00000   -1.20000
H67B  2    0.372814    0.359126    0.523086    61.00000   -1.20000
AFIX   0
PART 2
C67A  1    0.374791    0.402009    0.534030   -61.00000    0.07313    0.10851 =
         0.15084    0.03824   -0.01039    0.00986
AFIX  23
H67C  2    0.353495    0.368970    0.531441   -61.00000   -1.20000
H67D  2    0.358071    0.422409    0.558800   -61.00000   -1.20000
AFIX   0
C65A  1    0.468022    0.410619    0.493672   -61.00000    0.07374    0.11015 =
         0.15276    0.03631   -0.01084    0.01175
AFIX  23
H65C  2    0.508840    0.423385    0.497642   -61.00000   -1.20000
H65D  2    0.468763    0.381171    0.472864   -61.00000   -1.20000
AFIX   0
O6A   6    0.375419    0.429933    0.492953   -61.00000    0.07205    0.10817 =
         0.15027    0.03888   -0.01089    0.00963
C66A  1    0.441511    0.394599    0.538570   -61.00000    0.07343    0.11004 =
         0.15241    0.03605   -0.01030    0.01106
AFIX  23
H66C  2    0.450918    0.358281    0.545142   -61.00000   -1.20000
H66D  2    0.457320    0.416285    0.562854   -61.00000   -1.20000
AFIX   0
C64A  1    0.427995    0.453312    0.475773   -61.00000    0.07272    0.10917 =
         0.15143    0.03807   -0.01105    0.01017
AFIX  23
H64C  2    0.436366    0.487232    0.489201   -61.00000   -1.20000
H64D  2    0.428297    0.455699    0.442893   -61.00000   -1.20000
AFIX   0
C69A  1    0.377472    0.566259    0.607250   -71.00000    0.16253    0.18177 =
         0.07300   -0.01663   -0.02038    0.00412
AFIX  23
H69C  2    0.383375    0.601116    0.619574   -71.00000   -1.20000
H69D  2    0.410206    0.543066    0.615726   -71.00000   -1.20000
AFIX   0
C71A  1    0.312327    0.495062    0.587504   -71.00000    0.16186    0.18128 =
         0.07142   -0.01681   -0.02083    0.00418
AFIX  23
H71C  2    0.342943    0.469466    0.595244   -71.00000   -1.20000
H71D  2    0.272692    0.479064    0.587470   -71.00000   -1.20000
AFIX   0
C68A  1    0.362482    0.565397    0.557610   -71.00000    0.16166    0.18144 =
         0.07193   -0.01695   -0.01983    0.00420
AFIX  23
H68C  2    0.342341    0.597744    0.549363   -71.00000   -1.20000
H68D  2    0.399334    0.562941    0.540034   -71.00000   -1.20000
AFIX   0
C70A  1    0.315655    0.543912    0.615761   -71.00000    0.16246    0.18144 =
         0.07261   -0.01668   -0.02067    0.00464
AFIX  23
H70C  2    0.310378    0.535743    0.647690   -71.00000   -1.20000
H70D  2    0.284722    0.568614    0.606672   -71.00000   -1.20000
AFIX   0

PART 1
O8    6    0.501617    0.584487    0.708828    81.00000    0.12172
C72   1    0.467698    0.628858    0.691061    81.00000    0.10295
AFIX  23
H72A  2    0.427796    0.617836    0.681628    81.00000   -1.20000
H72B  2    0.463565    0.655788    0.714090    81.00000   -1.20000
AFIX   0
C73   1    0.500651    0.648143    0.653466    81.00000    0.11063
AFIX  23
H73A  2    0.532948    0.671322    0.662873    81.00000   -1.20000
H73B  2    0.474858    0.666130    0.631927    81.00000   -1.20000
AFIX   0
C74   1    0.524911    0.596522    0.634092    81.00000    0.11507
AFIX  23
H74A  2    0.503519    0.587322    0.606494    81.00000   -1.20000
H74B  2    0.567443    0.599758    0.627074    81.00000   -1.20000
AFIX   0
C75   1    0.515794    0.557707    0.667829    81.00000    0.12891
AFIX  23
H75A  2    0.551953    0.536844    0.671683    81.00000   -1.20000
H75B  2    0.482993    0.534661    0.659201    81.00000   -1.20000
AFIX   0
PART 2
O8A   6    0.563286    0.581329    0.677191   -81.00000    0.13732
C72A  1    0.551913    0.625932    0.650530   -81.00000    0.13457
AFIX  23
H72C  2    0.582941    0.630609    0.627688   -81.00000   -1.20000
H72D  2    0.549764    0.657194    0.669180   -81.00000   -1.20000
AFIX   0
C75A  1    0.543988    0.537108    0.652820   -81.00000    0.14253
AFIX  23
H75C  2    0.537409    0.507501    0.672860   -81.00000   -1.20000
H75D  2    0.573032    0.527385    0.629693   -81.00000   -1.20000
AFIX   0
C74A  1    0.485782    0.555372    0.631843   -81.00000    0.14013
AFIX  23
H74C  2    0.451744    0.545699    0.650723   -81.00000   -1.20000
H74D  2    0.480401    0.540191    0.601916   -81.00000   -1.20000
AFIX   0
C73A  1    0.491661    0.614162    0.628816   -81.00000    0.13738
AFIX  23
H73C  2    0.459261    0.631337    0.645152   -81.00000   -1.20000
H73D  2    0.490986    0.625671    0.597423   -81.00000   -1.20000
AFIX   0

PART -1
C86   1   -0.178880    0.196003    0.468259    10.25000    0.14041
AFIX  23
H86A  2   -0.180514    0.205909    0.500041    10.25000   -1.20000
H86B  2   -0.197966    0.162092    0.464574    10.25000   -1.20000
AFIX   0
C84   1   -0.159626    0.256403    0.408121    10.25000    0.13906
AFIX  23
H84A  2   -0.163351    0.240877    0.378183    10.25000   -1.20000
H84B  2   -0.161917    0.294179    0.405078    10.25000   -1.20000
AFIX   0
O11   6   -0.104481    0.241839    0.428155    10.25000    0.13948
C87   1   -0.114500    0.194714    0.451450    10.25000    0.13964
AFIX  23
H87A  2   -0.086857    0.191555    0.476818    10.25000   -1.20000
H87B  2   -0.108461    0.165112    0.431308    10.25000   -1.20000
AFIX   0
C85   1   -0.209166    0.236821    0.438806    10.25000    0.13895
AFIX  23
H85A  2   -0.241626    0.221434    0.421245    10.25000   -1.20000
H85B  2   -0.225291    0.265071    0.457177    10.25000   -1.20000
AFIX   0

C78   1   -0.212038    0.263640    0.575819    10.25000    0.08394
AFIX  23
H78A  2   -0.179348    0.250586    0.557115    10.25000   -1.20000
H78B  2   -0.220922    0.299362    0.566825    10.25000   -1.20000
AFIX   0
C79   1   -0.195222    0.261434    0.625081    10.25000    0.08425
AFIX  23
H79A  2   -0.159994    0.239525    0.629440    10.25000   -1.20000
H79B  2   -0.186423    0.296249    0.636478    10.25000   -1.20000
AFIX   0
PART -2
C76A  1   -0.213119    0.269401    0.632918    10.25000    0.15459
AFIX  23
H76C  2   -0.227840    0.264203    0.663609    10.25000   -1.20000
H76D  2   -0.174575    0.287183    0.634683    10.25000   -1.20000
AFIX   0
C78A  1   -0.244986    0.219876    0.568431    10.25000    0.15162
AFIX  23
H78C  2   -0.220947    0.220060    0.540919    10.25000   -1.20000
H78D  2   -0.272369    0.190293    0.567407    10.25000   -1.20000
AFIX   0
O9A   6   -0.254179    0.300418    0.608471    10.25000    0.15352
C77A  1   -0.205160    0.216973    0.609926    10.25000    0.15432
AFIX  23
H77C  2   -0.163436    0.211497    0.601365    10.25000   -1.20000
H77D  2   -0.217725    0.188695    0.629784    10.25000   -1.20000
AFIX   0
C79A  1   -0.279255    0.270406    0.573318    10.25000    0.15099
AFIX  23
H79C  2   -0.277525    0.289872    0.545055    10.25000   -1.20000
H79D  2   -0.321183    0.262996    0.580013    10.25000   -1.20000
AFIX   0

PART -1
C80A  1   -0.200569    0.743850    0.650856    10.25000    0.07029
AFIX  23
H80A  2   -0.213313    0.713894    0.668696    10.25000   -1.20000
H80B  2   -0.203104    0.774835    0.669823    10.25000   -1.20000
AFIX   0
C81A  1   -0.238165    0.749549    0.612705    10.25000    0.07726
AFIX  23
H81A  2   -0.256981    0.783832    0.613248    10.25000   -1.20000
H81B  2   -0.269755    0.723321    0.613606    10.25000   -1.20000
AFIX   0
C82A  1   -0.201951    0.743430    0.569449    10.25000    0.07003
AFIX  23
H82A  2   -0.215075    0.712852    0.552586    10.25000   -1.20000
H82B  2   -0.206227    0.774105    0.550281    10.25000   -1.20000
AFIX   0
O10A  6   -0.140924    0.736665    0.635917    10.25000    0.06884
C83A  1   -0.137925    0.737212    0.584860    10.25000    0.06515
AFIX  23
H83A  2   -0.113391    0.766169    0.574246    10.25000   -1.20000
H83B  2   -0.120968    0.704741    0.573498    10.25000   -1.20000
AFIX   0
PART -2
C80   1   -0.176467    0.739106    0.570845    10.25000    0.07824
AFIX  23
H80C  2   -0.173952    0.705706    0.555260    10.25000   -1.20000
H80D  2   -0.161656    0.766099    0.550528    10.25000   -1.20000
AFIX   0
C81   1   -0.141155    0.737794    0.610410    10.25000    0.07669
AFIX  23
H81C  2   -0.113210    0.767000    0.610262    10.25000   -1.20000
H81D  2   -0.117915    0.705632    0.611118    10.25000   -1.20000
AFIX   0
C82   1   -0.180426    0.740839    0.651901    10.25000    0.07731
AFIX  23
H82C  2   -0.178073    0.708654    0.669315    10.25000   -1.20000
H82D  2   -0.168386    0.769840    0.671150    10.25000   -1.20000
AFIX   0
O10   6   -0.236626    0.749595    0.582662    10.25000    0.08105
C83   1   -0.242784    0.749017    0.633962    10.25000    0.07893
AFIX  23
H83C  2   -0.259166    0.781958    0.644770    10.25000   -1.20000
H83D  2   -0.269164    0.720829    0.643569    10.25000   -1.20000
AFIX   0

O11A  6   -0.151440    0.255768    0.444672    10.25000    0.12275
C84A  1   -0.128170    0.253267    0.400303    10.25000    0.12439
AFIX  23
H84C  2   -0.085800    0.244020    0.399497    10.25000   -1.20000
H84D  2   -0.135267    0.285011    0.383013    10.25000   -1.20000
AFIX   0
C85A  1   -0.168740    0.208825    0.386398    10.25000    0.12622
AFIX  23
H85C  2   -0.148058    0.185222    0.365823    10.25000   -1.20000
H85D  2   -0.204734    0.221936    0.371575    10.25000   -1.20000
AFIX   0
C87A  1   -0.144673    0.206743    0.465497    10.25000    0.12640
AFIX  23
H87C  2   -0.161261    0.205283    0.495950    10.25000   -1.20000
H87D  2   -0.103550    0.193901    0.465140    10.25000   -1.20000
AFIX   0
C86A  1   -0.184412    0.181408    0.430224    10.25000    0.12797
AFIX  23
H86C  2   -0.226620    0.186303    0.437622    10.25000   -1.20000
H86D  2   -0.176165    0.144183    0.428062    10.25000   -1.20000
AFIX   0
HKLF 4


REM  105lfljh21_full_a.res in Pccn
REM wR2 = 0.3830, GooF = S = 1.085, Restrained GooF = 1.058 for all data
REM R1 = 0.1302 for 10234 Fo > 4sig(Fo) and 0.1746 for all 16330 data
REM 1156 parameters refined using 975 restraints

END

WGHT      0.1497     82.3195

REM Highest difference peak  0.712,  deepest hole -0.656,  1-sigma level  0.093
Q1    1  -0.1877  0.7428  0.5473  11.00000  0.05    0.71
Q2    1   0.0796  0.4223  0.5741  11.00000  0.05    0.68
Q3    1  -0.1453  0.7376  0.5677  11.00000  0.05    0.67
Q4    1  -0.2031  0.7407  0.6670  11.00000  0.05    0.64
Q5    1  -0.1278  0.1782  0.4169  11.00000  0.05    0.63
Q6    1  -0.1789  0.7406  0.6158  11.00000  0.05    0.60
Q7    1  -0.0957  0.2203  0.4390  11.00000  0.05    0.55
Q8    1   0.3815  0.3747  0.4379  11.00000  0.05    0.53
Q9    1  -0.1754  0.2623  0.4422  11.00000  0.05    0.51
Q10   1  -0.2500  0.2500  0.4225  10.50000  0.05    0.46
Q11   1   0.0359  0.4194  0.6626  11.00000  0.05    0.43
Q12   1   0.4671  0.6377  0.6828  11.00000  0.05    0.43
Q13   1  -0.1126  0.2571  0.4414  11.00000  0.05    0.41
Q14   1   0.4989  0.5815  0.6249  11.00000  0.05    0.38
Q15   1   0.3581  0.5477  0.3840  11.00000  0.05    0.37
Q16   1   0.4717  0.5541  0.6987  11.00000  0.05    0.37
Q17   1   0.2932  0.5218  0.6221  11.00000  0.05    0.36
Q18   1  -0.2825  0.2191  0.5963  11.00000  0.05    0.35
Q19   1   0.3510  0.5726  0.3830  11.00000  0.05    0.35
Q20   1   0.1894  0.5157  0.4773  11.00000  0.05    0.35
Q21   1  -0.1242  0.2308  0.3991  11.00000  0.05    0.34
Q22   1   0.0977  0.4158  0.6589  11.00000  0.05    0.33
Q23   1  -0.1891  0.2463  0.4048  11.00000  0.05    0.33
Q24   1   0.5491  0.6003  0.7209  11.00000  0.05    0.32
Q25   1   0.1027  0.4060  0.6208  11.00000  0.05    0.32
Q26   1   0.4333  0.4222  0.5204  11.00000  0.05    0.31
Q27   1  -0.2151  0.2019  0.4210  11.00000  0.05    0.30
Q28   1   0.5175  0.6238  0.7058  11.00000  0.05    0.29
Q29   1  -0.0808  0.4181  0.6177  11.00000  0.05    0.29
Q30   1  -0.1157  0.5828  0.7803  11.00000  0.05    0.29
Q31   1  -0.0335  0.4180  0.6603  11.00000  0.05    0.29
Q32   1  -0.0886  0.4584  0.7198  11.00000  0.05    0.28
Q33   1   0.3590  0.5953  0.4546  11.00000  0.05    0.28
Q34   1  -0.1126  0.7819  0.5508  11.00000  0.05    0.28
Q35   1   0.2656  0.6180  0.5809  11.00000  0.05    0.27
Q36   1   0.5470  0.6122  0.6405  11.00000  0.05    0.27
Q37   1   0.1957  0.3610  0.5839  11.00000  0.05    0.27
Q38   1   0.5450  0.5787  0.6736  11.00000  0.05    0.27
Q39   1  -0.2576  0.2599  0.6767  11.00000  0.05    0.27
Q40   1   0.1139  0.5878  0.4846  11.00000  0.05    0.26
Q41   1   0.3908  0.5352  0.6155  11.00000  0.05    0.26
Q42   1   0.2407  0.4150  0.3331  11.00000  0.05    0.26
Q43   1  -0.1511  0.1971  0.3889  11.00000  0.05    0.26
Q44   1  -0.1003  0.3620  0.7020  11.00000  0.05    0.26
Q45   1   0.2162  0.6083  0.4535  11.00000  0.05    0.26
Q46   1   0.4584  0.3581  0.4822  11.00000  0.05    0.25
Q47   1   0.3125  0.5845  0.5576  11.00000  0.05    0.25
Q48   1   0.1627  0.3605  0.7145  11.00000  0.05    0.25
Q49   1   0.2754  0.4054  0.5798  11.00000  0.05    0.24
Q50   1   0.0353  0.5027  0.6623  11.00000  0.05    0.24
Q51   1   0.0323  0.5821  0.4178  11.00000  0.05    0.24
Q52   1  -0.0644  0.3426  0.6809  11.00000  0.05    0.23
Q53   1  -0.1244  0.3592  0.7415  11.00000  0.05    0.23
Q54   1  -0.1400  0.4642  0.7227  11.00000  0.05    0.23
Q55   1   0.2260  0.4623  0.3451  11.00000  0.05    0.23
;
_shelx_res_checksum                4464
_shelx_hkl_file
;
   0   0  -3-24.0889 72.7584   3
   0   0  -4 42243.1 486.420   3
   0   0  -5 7.85067 113.652   3
   0   0  -6 134619. 1067.77   3
   0   0  -7-59.6910 168.606   3
   0   0  -8 18974.3 490.997   3
   0   0  -9-17.2108 166.025   3
   0   0 -10 1109.33 201.022   3
   0   0 -11-30.1567 177.355   3
   0   0 -12 27622.7 687.094   3
   0   0 -13 2292.58 549.322   3
   0   0 -14 1812.28 266.108   3
   0   0  15-103.546 281.268   2
   0   0  16 70.9458 294.967   2
   0   0  17 72.5022 309.505   2
   0   0  18-161.120 332.721   2
   0   0  19-482.764 406.679   2
   0   0  20 22098.8 1246.31   2
   0   0  21 68.9613 403.111   2
   0   0  22 12990.1 1084.23   2
   0   0  23-419.902 499.847   2
   0   0 -24 7813.64 431.696   7
   0   0 -25 190.872 289.522   7
   0   0 -26 4559.44 394.613   7
   0   0 -27-204.803 266.058   7
   0   0 -28 8145.32 396.509   7
   0   0 -29-359.755 241.806   7
   0   0 -30 6504.76 344.071   7
   0   0 -31 623.180 224.080   7
   0   0 -32 5954.35 306.745   7
   0   0 -34 2601.63 230.183   8
   0   0 -35 159.489 163.986   8
   0  -1  -3 35.5309 64.9355   3
   0  -1  -4 129286. 754.359   3
   0   1  -4 129426. 984.033   3
   0   1  -5-27.5217 138.281   3
   0  -1  -5-35.6477 108.086   3
   0  -1  -6 149187. 1019.30   3
   0   1  -6 151232. 1244.62   3
   0   1  -7 6.63094 179.526   3
   0  -1  -7-250.556 163.322   3
   0   1  -8 4547.54 305.146   3
   0  -1  -8 4672.88 266.837   3
   0   1  -9-110.084 178.858   3
   0  -1  -9 2.80034 155.953   3
   0  -1 -10 215.954 153.196   3
   0   1 -10 218.641 174.480   3
   0  -1 -11 483.463 173.070   3
   0   1 -11-2.52467 188.442   3
   0  -1 -12 629.346 195.940   3
   0  -1  12 705.301 262.163   2
   0   1 -12 678.846 217.745   3
   0   1 -13 249.304 213.711   3
   0  -1 -13 694.356 221.400   3
   0  -1  13-30.4990 245.637   2
   0   1 -14 4026.92 365.651   3
   0  -1  14 4362.57 493.020   2
   0  -1  15-55.2996 279.576   2
   0  -1  16 4198.24 547.220   2
   0   1  16 3986.58 519.463   2
   0  -1  17-217.018 315.286   2
   0   1  17-58.9882 317.961   2
   0  -1  18 5060.12 627.843   2
   0   1  18 4350.29 586.114   2
   0   1  19 63.1992 358.014   2
   0  -1  19-316.540 387.634   2
   0   1  20 169.989 417.833   2
   0  -1  20 85.6654 419.419   2
   0  -1  21 204.117 410.073   2
   0   1  21-159.133 406.075   2
   0   1  22 4121.65 722.564   2
   0  -1  22 3903.36 696.620   2
   0  -1 -24 1273.25 346.889   7
   0   1 -24 979.522 323.122   7
   0  -1 -25 893.860 323.783   7
   0   1 -25 680.278 310.634   7
   0  -1 -26 1674.32 331.542   7
   0   1 -26 597.760 296.120   7
   0   1 -27 542.779 286.262   7
   0  -1 -27 1215.96 303.677   7
   0  -1 -28 743.863 270.508   7
   0   1 -28 510.523 264.563   7
   0   1 -29 1061.89 261.942   7
   0  -1 -29 775.673 261.221   7
   0   1 -30 1578.70 264.314   7
   0  -1 -30 946.127 245.063   7
   0   1 -31 2541.01 272.067   7
   0  -1 -31 2152.83 267.443   7
   0  -1 -32 347.757 209.630   7
   0   1 -32 315.452 211.608   7
   0   1 -34 1016.13 204.510   8
   0  -1 -35 119.717 160.726   8
   0   1 -35 600.941 173.367   8
   0  -2   2 11593.0 250.367   2
   0   2  -2 11541.2 172.529   1
   0   2   2 11056.9 274.949   5
   0   2  -3-41.0095 77.4907   1
   0  -2   3-27.9996 112.262   2
   0  -2   4 21497.2 471.021   2
   0  -2   5-65.2625 167.540   2
   0   2  -6 266534. 1829.17   3
   0   2  -7 183.805 187.861   3
   0   2  -8 21189.2 593.350   3
   0   2  -9-49.9580 193.658   3
   0  -2   9 80.2599 216.616   2
   0  -2  10 5122.16 426.722   2
   0   2 -10 4540.97 337.353   3
   0   2 -11 105.769 192.040   3
   0  -2  11 577.334 292.032   2
   0  -2  12 19106.6 799.019   2
   0   2 -12 18412.0 647.802   3
   0   2 -13 78.2241 242.595   3
   0  -2  13 12.8658 257.322   2
   0   2 -14 25337.0 804.716   3
   0  -2  14 24101.7 988.202   2
   0  -2  15 244.889 322.530   2
   0   2 -15-49.5020 234.663   3
   0  -2  16 5540.88 577.537   2
   0  -2  17 471.253 358.018   2
   0  -2  18 1424.41 443.360   2
   0   2  18 1408.24 451.569   2
   0  -2  19-386.746 394.854   2
   0   2  19-369.028 390.075   2
   0   2  20 9978.30 881.079   2
   0  -2  20 10617.2 904.883   2
   0   2  21 20.3146 418.064   2
   0  -2  21 0.70767 415.653   2
   0  -2  22 1844.90 595.831   2
   0   2  22 2518.71 665.987   2
   0   2 -24 5061.07 383.204   7
   0  -2 -24 4815.81 398.203   7
   0   2 -25 1257.90 326.306   7
   0  -2 -25 1004.77 335.265   7
   0  -2 -26 2687.27 338.733   7
   0   2 -26 2939.95 328.044   7
   0  -2 -27 724.769 289.141   7
   0   2 -27 331.504 269.174   7
   0   2 -28 6725.01 365.731   7
   0  -2 -28 5837.02 369.182   7
   0   2 -29 1517.94 275.849   7
   0  -2 -29 1177.55 269.073   7
   0   2 -30 4785.94 318.033   7
   0  -2 -30 4625.59 318.153   7
   0  -2 -31 987.097 230.858   7
   0   2 -31 600.301 218.707   7
   0  -2 -32 1760.16 230.890   7
   0   2 -33 191.543 189.029   8
   0   2 -34 1064.29 197.783   8
   0  -2 -35 288.791 163.869   8
   0   2 -35 103.145 160.520   8
   0  -3   1-65.7951 77.0822   2
   0   3  -2 13907.2 209.854   1
   0  -3   2 13938.6 319.107   4
   0   3  -3 65.8045 85.2418   1
   0  -3   3 111.440 128.975   4
   0  -3   3 25.2150 119.508   2
   0   3  -4 7359.68 232.478   1
   0  -3   4 7432.38 311.325   2
   0  -3   4 7912.73 327.452   4
   0  -3   5 55.7331 185.545   2
   0  -3   6 282380. 2071.66   2
   0   3  -7 941.721 269.987   3
   0  -3   7 5156.19 689.260   2
   0  -3   8 13071.0 554.454   2
   0   3  -8 13265.7 523.264   3
   0  -3   9-5.96952 203.923   2
   0   3  -9-63.7002 201.356   3
   0  -3  10 15805.1 684.818   2
   0   3 -10 16480.0 619.285   3
   0   3 -11-72.7581 213.480   3
   0  -3  11-95.0181 233.702   2
   0  -3  12 6100.21 489.065   2
   0   3 -12 6213.80 431.111   3
   0  -3  13-137.987 269.028   2
   0   3 -13-5.11264 241.030   3
   0  -3  14 105563. 2008.97   2
   0   3 -14 108414. 1698.69   3
   0  -3  15 216.602 317.053   2
   0   3 -15-29.4192 247.573   3
   0  -3  16 659.988 395.449   2
   0   3 -16 599.061 283.598   3
   0  -3  17 227.052 327.722   2
   0  -3  18 28562.1 1287.43   2
   0   3  19-142.106 378.847   2
   0  -3  19 149.497 362.405   2
   0   3  20 1490.52 496.275   2
   0  -3  20 1535.86 491.336   2
   0   3  21-153.411 413.650   2
   0  -3  21 177.491 413.397   2
   0  -3  22 25337.1 1395.70   2
   0   3  22 26201.5 1460.17   2
   0   3 -24 4337.52 367.228   7
   0  -3 -24 4281.90 390.761   7
   0   3 -25 1080.08 305.616   7
   0  -3 -25 170.570 300.438   7
   0   3 -26 3773.14 333.688   7
   0  -3 -26 3578.31 349.008   7
   0   3 -27 457.632 271.390   7
   0  -3 -27 347.523 279.343   7
   0   3 -28 1050.38 273.557   7
   0  -3 -28 851.505 275.022   7
   0  -3 -29 267.104 242.617   7
   0   3 -29 347.101 245.375   7
   0  -3 -30 8087.12 379.388   7
   0   3 -30 9942.37 384.101   7
   0  -3 -31 431.118 209.870   7
   0   3 -32 401.589 207.090   8
   0  -3 -32 351.463 192.590   7
   0   3 -33-53.9950 185.294   8
   0  -3 -33 22.2692 180.780   7
   0   3 -34 1478.55 200.617   8
   0   3 -35 55.1707 153.120   8
   0  -4   1 511.233 148.608   2
   0  -4   1 213.380 144.631   4
   0  -4   2 508.321 110.790   2
   0  -4   2 548.309 132.118   4
   0  -4   3 32.2425 143.602   4
   0   4  -3 0.19738 92.5279   1
   0  -4   3-29.6115 127.988   2
   0  -4   4 1925.48 240.998   4
   0  -4   4 1983.63 223.951   2
   0   4  -4 2084.73 177.862   1
   0  -4   5 263.912 223.379   2
   0   4  -5 299.659 162.273   1
   0  -4   5 390.983 225.346   4
   0  -4   6 242361. 1901.47   2
   0  -4   6 244135. 1986.13   4
   0  -4   7-7.07832 198.188   2
   0   4  -8 27399.6 759.829   3
   0  -4   8 30638.6 788.902   2
   0   4  -9-99.6169 199.393   3
   0  -4   9 25.3186 203.065   2
   0   4 -10 33391.6 882.206   3
   0  -4  10 34801.1 956.119   2
   0  -4  11-174.258 258.869   2
   0   4 -11-135.885 226.928   3
   0   4 -12 43265.8 1084.59   3
   0  -4  12 43868.9 1193.80   2
   0  -4  13 148.744 263.286   2
   0   4 -13-153.468 246.930   3
   0  -4  14 2568.59 431.078   2
   0   4 -14 2609.73 355.790   3
   0  -4  15-21.3806 285.812   2
   0   4 -15-54.8072 254.129   3
   0   4 -16 2229.64 382.256   3
   0  -4  16 2295.41 449.259   2
   0  -4  17 71.0962 321.456   2
   0  -4  18 676.655 405.376   2
   0  -4  19-191.393 369.790   2
   0   4  19-57.6876 375.929   2
   0  -4  20 2411.41 539.501   2
   0   4  20 2593.52 560.304   2
   0   4  21 292.950 475.738   2
   0  -4  21-144.965 416.678   2
   0  -4  22 10360.3 955.158   2
   0   4  22 11300.1 1046.39   2
   0  -4 -23 472.072 326.310   7
   0   4 -24 3906.04 358.749   7
   0  -4 -24 4152.54 391.483   7
   0  -4 -25 1552.26 374.728   7
   0   4 -25 2972.41 366.093   7
   0   4 -26 328.847 267.340   7
   0  -4 -26 444.099 285.885   7
   0  -4 -27 1508.92 316.293   7
   0   4 -27 2211.20 311.581   7
   0   4 -28 2013.02 287.742   7
   0  -4 -28 1790.24 292.264   7
   0   4 -29 2867.28 301.121   7
   0  -4 -29 2475.25 297.187   7
   0  -4 -30 2200.51 263.690   7
   0   4 -30 2184.02 265.925   7
   0  -4 -31 358.339 203.983   7
   0   4 -32 366.109 207.517   8
   0  -4 -32 670.835 198.082   7
   0   4 -33 169.133 184.101   8
   0  -4 -33 792.951 198.394   7
   0   4 -34 697.292 185.720   8
   0   4 -35-91.2775 151.132   8
   0  -5   1 112.013 134.169   2
   0  -5   2 27803.6 466.656   2
   0  -5   2 29637.6 553.982   4
   0   5  -3 203.394 129.493   1
   0  -5   3 302.759 192.493   4
   0  -5   3 108.906 164.841   2
   0  -5   4 12576.6 452.592   2
   0  -5   4 16102.2 534.676   4
   0  -5   5 324.560 206.855   4
   0  -5   5 302.102 215.098   2
   0   5  -5 578.258 174.487   1
   0  -5   6 17534.1 567.427   4
   0   5  -6 18308.3 401.647   1
   0  -5   6 17007.4 545.831   2
   0  -5   7 29.6983 197.569   4
   0  -5   7-165.017 204.713   2
   0  -5   8 6402.42 419.041   4
   0  -5   8 6550.70 403.856   2
   0  -5   9 17.9177 211.695   4
   0   5  -9 174.214 228.191   3
   0  -5   9-3.36167 209.427   2
   0  -5  10 5938.99 445.793   2
   0   5 -10 6716.11 467.096   3
   0  -5  11 102.368 258.959   2
   0   5 -11 21.0884 223.125   3
   0   5 -12 4332.68 423.941   3
   0  -5  12 4597.50 453.154   2
   0   5 -13 466.089 267.721   3
   0  -5  13 675.927 286.484   2
   0  -5  14 15041.0 794.100   2
   0   5 -14 14500.6 716.046   3
   0   5 -15-187.968 267.425   3
   0  -5  15-110.006 297.296   2
   0  -5  16 4373.03 517.863   2
   0   5 -16 4348.57 472.567   3
   0  -5  17-391.800 358.493   2
   0   5 -17 83.5281 305.694   3
   0  -5  18 20170.7 1067.88   2
   0  -5  19-273.874 403.710   2
   0   5  20 863.198 466.999   2
   0  -5  20 746.791 430.570   2
   0  -5  20 857.576 448.921   4
   0  -5  21-1.58532 438.667   4
   0   5  21-371.122 455.235   2
   0  -5  21 479.427 431.281   2
   0   5  22 605.860 526.212   2
   0  -5  22 1015.92 532.579   4
   0  -5  22 892.434 497.703   2
   0  -5 -23 1105.62 391.263   7
   0  -5 -24 2573.88 354.833   7
   0  -5 -25 912.995 321.357   7
   0  -5 -26 210.551 286.806   7
   0  -5 -27 2158.78 353.178   7
   0  -5 -28 712.658 262.149   7
   0  -5 -29 660.132 246.308   7
   0  -5 -30 2639.50 265.101   7
   0   5 -30 2126.03 284.613   8
   0  -5 -31 193.419 191.956   7
   0   5 -31-311.711 218.917   8
   0   5 -32 1812.16 243.321   8
   0  -5 -32 2014.65 223.977   7
   0  -5 -33 289.967 180.176   7
   0   5 -33 68.4267 180.189   8
   0   5 -34 283.308 171.125   8
   0   5 -35 334.707 155.946   8
   0  -6   1 1618.16 309.613   2
   0  -6   2 230989. 1434.09   2
   0   6  -3 22.6373 138.350   1
   0  -6   3-1.65002 166.682   2
   0  -6   4 916957. 3160.61   2
   0   6  -4 909434. 2360.60   1
   0  -6   5 69.9105 188.609   4
   0   6  -5-46.7368 150.205   1
   0  -6   5-13.3903 187.059   2
   0   6  -6 27711.7 478.505   1
   0  -6   6 26628.6 707.418   4
   0  -6   7-237.539 201.853   2
   0  -6   7-136.789 188.146   4
   0  -6   8 55346.2 1058.66   2
   0  -6   8 55261.8 1108.57   4
   0  -6   9-167.369 225.057   4
   0  -6   9-39.1475 221.175   2
   0   6  -9-70.6682 231.553   3
   0   6 -10 6539.55 486.995   3
   0  -6  10 6881.90 476.074   2
   0  -6  10 6749.92 476.957   4
   0  -6  11 87.6208 239.377   2
   0   6 -11 243.388 258.994   3
   0  -6  11 71.3775 247.398   4
   0  -6  12 36053.4 1100.46   4
   0   6 -12 35812.5 1074.86   3
   0  -6  12 35853.5 1081.38   2
   0  -6  13 696.685 318.329   2
   0  -6  13 1528.32 381.476   4
   0  -6  14 4057.15 474.322   2
   0   6 -14 3533.48 442.419   3
   0  -6  14 3262.79 445.977   4
   0  -6  15-232.498 305.649   2
   0   6 -15-19.5332 265.593   3
   0  -6  15-587.005 346.858   4
   0   6 -16 24610.0 1004.54   3
   0  -6  16 23111.3 1096.85   4
   0  -6  16 22990.5 1040.73   2
   0  -6  17-341.032 372.554   2
   0  -6  17-339.194 388.302   4
   0   6 -17-193.036 315.391   3
   0  -6  18 1460.54 436.272   2
   0  -6  18 1336.70 433.598   4
   0  -6  19-101.658 392.837   4
   0  -6  19-115.209 373.983   2
   0  -6  20 22294.7 1205.69   2
   0  -6  20 21464.1 1237.88   4
   0  -6  21-172.888 486.671   4
   0  -6  21-488.499 446.526   2
   0   6  21 213.443 447.303   2
   0  -6  22 3291.50 644.709   2
   0  -6  22 3208.85 700.117   4
   0   6  22 3547.78 675.663   2
   0  -6 -23-105.094 304.326   7
   0  -6 -24 7784.85 442.936   7
   0  -6 -25 95.3370 286.690   7
   0  -6 -26 704.462 289.513   7
   0  -6 -27-871.090 284.514   7
   0  -6 -28 9636.85 426.524   7
   0   6 -29 162.345 236.404   8
   0  -6 -29 700.748 240.465   7
   0   6 -30 1463.78 269.534   8
   0  -6 -30 2210.68 252.207   7
   0   6 -31 235.806 207.746   8
   0  -6 -31 417.562 198.222   7
   0   6 -32 1606.10 237.956   8
   0  -6 -32 2192.54 224.629   7
   0   6 -33 409.507 189.215   8
   0   6 -34 271.747 166.015   8
   0  -7   2 3376.50 246.229   2
   0  -7   2 3509.81 271.113   4
   0  -7   3 2192.95 204.091   2
   0   7  -3 2276.10 196.418   1
   0  -7   3 1940.02 223.698   4
   0  -7   4 29766.1 607.259   2
   0   7  -4 30146.7 479.812   1
   0  -7   4 30051.1 691.165   4
   0  -7   5 552.863 181.947   2
   0  -7   5 276.648 186.544   4
   0   7  -5 102.631 128.283   1
   0   7  -6 6795.39 270.071   1
   0  -7   6 6756.00 354.716   2
   0  -7   6 6932.06 392.132   4
   0  -7   7 8.33312 177.027   2
   0  -7   7 207.194 192.695   4
   0  -7   8 32985.6 819.389   2
   0  -7   8 32526.2 869.060   4
   0  -7   9-43.4757 208.154   2
   0  -7   9 19.5625 224.775   4
   0   7 -10 2746.93 390.272   3
   0  -7  10 2741.40 352.247   2
   0  -7  10 2561.66 365.704   4
   0   7 -11 33.2606 248.700   3
   0  -7  11-4.25190 236.412   2
   0  -7  11-138.820 272.711   4
   0  -7  12 81.6515 271.978   4
   0  -7  12 309.940 265.634   2
   0   7 -12 400.660 275.267   3
   0  -7  13-194.337 273.486   2
   0  -7  13-312.005 294.089   4
   0   7 -13-53.9597 256.495   3
   0   7 -14 367.334 301.897   3
   0  -7  14 207.865 303.939   4
   0  -7  14-94.3258 273.930   2
   0  -7  15 6202.69 579.737   4
   0  -7  15 4697.65 506.978   2
   0  -7  16 77.8622 316.028   4
   0   7 -16-8.08425 291.036   3
   0  -7  16 300.036 310.022   2
   0  -7  17-125.608 342.988   4
   0  -7  17-54.4904 336.026   2
   0   7 -17-46.8859 298.901   3
   0  -7  18 1889.29 462.172   2
   0   7 -18 1559.49 403.327   3
   0  -7  18 2321.32 521.148   4
   0  -7  19-297.397 373.148   2
   0  -7  19-60.8775 408.684   4
   0  -7  20 1299.00 510.457   4
   0  -7  20 1834.80 495.447   2
   0  -7  21 99.7360 415.552   2
   0   7  21 55.5218 462.125   2
   0  -7  21-328.714 517.298   4
   0  -7 -22 9275.87 459.548   7
   0  -7 -23 675.898 337.044   7
   0  -7 -24 2523.85 362.665   7
   0  -7 -25 886.462 316.461   7
   0  -7 -26 4137.07 368.251   7
   0  -7 -27 1063.32 309.535   7
   0   7 -28 3082.08 335.624   8
   0  -7 -28 3888.13 319.635   7
   0  -7 -29 259.526 222.152   7
   0   7 -29 373.682 236.626   8
   0  -7 -30 679.489 214.464   7
   0   7 -30 1439.33 264.590   8
   0   7 -31 184.215 204.906   8
   0  -7 -31 1700.64 249.457   7
   0  -7 -32 155.785 176.065   7
   0   7 -32 56.3361 187.346   8
   0   7 -33 284.061 184.916   8
   0   7 -34 337.768 164.225   8
   0  -8   0 59358.4 943.225   4
   0  -8  -1 70.0975 154.460   4
   0  -8   1 144.577 163.879   4
   0  -8   2 7873.57 340.744   2
   0  -8   2 8159.14 370.346   4
   0  -8  -2 7577.48 393.234   4
   0  -8   3-37.5554 156.398   2
   0  -8  -3 2.82401 170.189   4
   0  -8   3 15.5073 153.834   4
   0   8  -4 1134.71 158.541   1
   0  -8   4 1005.29 188.831   2
   0  -8  -4 817.471 210.484   4
   0  -8   4 915.047 195.073   4
   0   8  -5 105.815 247.959   1
   0  -8   5 358.239 347.418   2
   0  -8   5 886.910 344.041   4
   0   8  -6 4077.37 243.597   1
   0  -8   6 3777.74 310.514   2
   0  -8   6 3957.66 345.711   4
   0  -8   7-123.988 188.930   2
   0   8  -7-129.433 169.289   1
   0  -8   7-188.120 198.295   4
   0  -8   8 12798.9 531.956   2
   0  -8   8 12900.1 573.761   4
   0  -8   9-26.2465 208.586   2
   0  -8   9-164.472 220.389   4
   0  -8  10 2244.40 314.330   2
   0   8 -10 2001.23 355.298   3
   0  -8  10 2428.26 342.465   4
   0  -8  11 2612.99 469.963   2
   0  -8  11 3016.34 561.057   4
   0   8 -12 38098.6 1229.51   3
   0  -8  12 36708.6 1079.35   2
   0  -8  12 36438.7 1123.25   4
   0  -8  13-345.605 297.797   2
   0   8 -13-22.4440 263.790   3
   0  -8  13-467.501 313.943   4
   0  -8  14 2479.33 394.341   2
   0   8 -14 2671.34 427.919   3
   0  -8  14 2574.88 420.367   4
   0  -8  15-269.708 329.478   4
   0   8 -15-87.6982 287.117   3
   0  -8  15-145.453 283.223   2
   0  -8  16 325.265 321.884   2
   0  -8  16 323.955 355.199   4
   0   8 -16 418.409 321.080   3
   0  -8  17-727.563 400.707   4
   0   8 -17-243.833 319.856   3
   0  -8  17-177.853 320.315   2
   0   8 -18 3045.61 500.253   3
   0  -8  18 3309.96 519.018   2
   0  -8  18 3816.05 579.720   4
   0  -8  19-45.6280 382.745   2
   0  -8  19-184.548 411.116   4
   0  -8  20 19653.0 1112.70   2
   0  -8  20 18860.1 1175.57   4
   0   8  21-232.853 497.597   2
   0  -8  21-643.943 477.271   2
   0  -8  21-133.425 520.405   4
   0  -8 -22 22.9061 300.262   7
   0  -8 -23 1342.00 360.856   7
   0  -8 -24 5051.34 389.927   7
   0  -8 -25 1847.61 370.199   7
   0   8 -26 58.6320 260.161   8
   0  -8 -26 685.914 282.750   7
   0   8 -27-61.1315 247.147   8
   0  -8 -27-405.746 259.250   7
   0  -8 -28 1008.96 262.622   7
   0   8 -28 716.416 257.026   8
   0   8 -29 96.9884 228.906   8
   0  -8 -29 1254.38 257.263   7
   0   8 -30 868.187 238.474   8
   0  -8 -30 954.729 218.310   7
   0   8 -31-259.682 210.184   8
   0  -8 -31-0.81925 182.288   7
   0   8 -32 287.938 187.398   8
   0  -8 -32-62.7904 175.779   7
   0   8 -33-129.751 169.735   8
   0   8 -34 257.369 157.277   8
   0  -9   0 64.3124 160.556   4
   0  -9   1-26.3155 157.701   4
   0  -9  -1 393.795 209.543   4
   0  -9  -2 166580. 1819.05   4
   0  -9   2 167471. 1657.03   4
   0  -9   3 29.8829 160.848   2
   0  -9   3 4.15001 159.995   4
   0  -9  -3 151.502 189.302   4
   0  -9   4 1303.31 195.795   2
   0   9  -4 1167.96 164.273   1
   0  -9   4 1495.96 221.975   4
   0  -9  -4 1416.83 257.851   4
   0  -9   5-28.5441 175.673   2
   0   9  -5-103.732 143.030   1
   0  -9   5-72.1708 182.579   4
   0  -9   6 14768.0 511.955   2
   0  -9   6 15165.5 578.235   4
   0  -9   7 0.65689 197.401   2
   0  -9   7 50.8067 190.789   4
   0  -9   8 53212.9 1052.09   2
   0  -9   8 53126.8 1145.19   4
   0  -9   9-244.988 230.062   2
   0  -9   9-473.128 258.651   4
   0   9 -10 61714.7 1530.36   3
   0  -9  10 63737.3 1263.22   2
   0  -9  10 62339.5 1352.03   4
   0  -9  11-184.411 261.848   4
   0   9 -11 48.4874 261.981   3
   0  -9  11-268.358 264.003   2
   0   9 -12 293.835 291.657   3
   0  -9  12 734.447 305.457   4
   0  -9  12 185.638 267.042   2
   0   9 -13 29.2688 275.484   3
   0  -9  13-408.916 293.042   4
   0  -9  13-411.278 274.489   2
   0  -9  14 18843.3 854.712   2
   0   9 -14 19879.4 981.581   3
   0  -9  14 19075.2 915.169   4
   0   9 -15-112.227 318.965   3
   0  -9  15-327.048 305.929   2
   0  -9  15-131.216 309.089   4
   0  -9  16 849.796 392.815   4
   0   9 -16 724.377 370.357   3
   0  -9  16 921.871 367.929   2
   0  -9  17-467.491 377.357   2
   0   9 -17-328.193 354.044   3
   0  -9  17-288.321 379.227   4
   0   9 -18 26021.9 1234.64   3
   0  -9  18 26308.9 1175.96   2
   0  -9  18 26866.0 1267.53   4
   0  -9  19 222.082 370.642   2
   0  -9  19-69.8053 432.970   4
   0  -9  20 2875.12 547.850   2
   0  -9  20 2810.91 593.124   4
   0  -9  21-265.986 432.571   2
   0  -9 -22 13083.5 515.199   7
   0   9 -23-411.980 285.518   8
   0  -9 -23 61.0482 292.244   7
   0   9 -24 1368.03 311.709   8
   0  -9 -24 1872.70 322.157   7
   0  -9 -25-498.171 279.807   7
   0   9 -25 670.362 275.328   8
   0   9 -26 4915.19 385.470   8
   0  -9 -26 4820.66 354.788   7
   0   9 -27-245.508 256.496   8
   0  -9 -27-205.087 237.784   7
   0  -9 -28 14.2176 221.245   7
   0   9 -28 69.0198 233.190   8
   0  -9 -29-312.043 213.850   7
   0   9 -29-19.0792 223.968   8
   0   9 -30 1651.10 254.158   8
   0  -9 -30 1642.03 226.254   7
   0  -9 -31 872.718 210.972   7
   0   9 -31 96.3913 195.717   8
   0  -9 -32 384.206 180.857   7
   0   9 -32 276.883 188.592   8
   0   9 -33 250.675 170.306   8
   0   9 -34 180.570 149.431   8
   0 -10   0 14135.8 555.831   4
   0 -10   1 936.190 260.533   4
   0 -10  -1 201.386 199.754   4
   0 -10  -2 63380.4 1195.56   4
   0 -10   2 64709.1 1110.06   4
   0 -10   3 138.515 211.209   2
   0  10  -3 38.3572 175.120   1
   0 -10   3 66.5637 203.800   4
   0 -10  -3 100.728 208.612   4
   0  10  -4 5547.17 275.115   1
   0 -10   4 6062.65 341.911   2
   0 -10   4 6078.19 379.109   4
   0 -10  -4 5855.55 476.652   4
   0 -10   5-12.1366 185.134   2
   0 -10   5-11.9100 183.122   4
   0 -10   6 487.292 205.811   2
   0 -10   6 539.336 223.447   4
   0 -10   7-208.522 202.313   2
   0 -10   7 142.527 250.805   4
   0 -10   8 83995.0 1317.63   2
   0 -10   8 80350.8 1430.47   4
   0 -10   9-538.423 257.300   2
   0 -10   9-255.291 235.051   4
   0 -10  10 885.508 276.566   4
   0  10 -10 741.747 319.450   3
   0 -10  10 951.858 270.081   2
   0  10 -11-162.751 290.485   3
   0 -10  11-63.0012 243.553   4
   0 -10  11-301.438 255.485   2
   0 -10  12 15317.9 726.083   2
   0  10 -12 13999.5 833.443   3
   0 -10  12 14400.2 759.678   4
   0 -10  13-164.732 257.782   2
   0 -10  13-10.3339 280.267   4
   0  10 -13-145.850 300.933   3
   0 -10  14 2696.86 429.714   4
   0 -10  14 2745.70 407.487   2
   0  10 -14 2614.46 452.744   3
   0 -10  15-368.170 322.001   2
   0  10 -15-143.678 325.878   3
   0 -10  15-93.7260 333.372   4
   0 -10  16 6621.97 599.775   2
   0  10 -16 5767.34 627.684   3
   0 -10  16 6634.79 641.887   4
   0  10 -17-78.1138 348.915   3
   0 -10  17 24.1405 324.763   2
   0 -10  17-244.027 379.193   4
   0 -10  18 634.240 420.687   4
   0 -10  18 388.311 359.237   2
   0  10 -18 97.5632 358.162   3
   0 -10  19-45.7258 371.153   2
   0 -10  19-413.268 434.984   4
   0 -10  20 2940.22 563.711   2
   0 -10  20 3418.48 660.762   4
   0  10 -21-352.509 283.972   8
   0 -10 -21 1014.08 358.545   7
   0 -10 -22 455.587 301.544   7
   0  10 -22 554.094 283.303   8
   0  10 -23 90.7793 275.075   8
   0 -10 -23 1893.80 372.217   7
   0  10 -24 524.099 275.192   8
   0 -10 -24 516.781 281.265   7
   0 -10 -25 2198.77 345.902   7
   0  10 -25 341.029 275.837   8
   0 -10 -26 358.875 253.759   7
   0  10 -26 202.294 254.829   8
   0  10 -27 10.1683 237.882   8
   0 -10 -27-177.375 234.436   7
   0  10 -28 1194.83 262.390   8
   0 -10 -28 1517.76 255.807   7
   0 -10 -29 264.775 214.665   7
   0  10 -29-163.641 219.525   8
   0 -10 -30 1047.07 213.357   7
   0  10 -30 677.012 220.427   8
   0  10 -31-334.729 196.870   8
   0 -10 -31 388.393 187.623   7
   0  10 -32-194.254 175.610   8
   0  10 -33 9.84152 159.424   8
   0 -11   0 281.086 265.911   4
   0 -11  -1 4.33740 192.956   4
   0 -11   1 291.335 196.295   4
   0 -11  -2 4134.18 396.351   4
   0 -11   2 4905.17 394.558   4
   0 -11   3-6.24877 183.752   4
   0 -11  -3 158.599 213.311   4
   0 -11   4 6101.48 349.852   2
   0 -11  -4 5823.07 465.398   4
   0 -11   4 5765.34 382.242   4
   0 -11   5-371.717 228.180   2
   0 -11   5-410.386 225.671   4
   0 -11   6 13987.2 563.132   2
   0 -11   6 12774.4 596.689   4
   0 -11   7 270.780 281.776   2
   0 -11   7 0.77461 237.462   4
   0 -11   8 19908.2 671.336   2
   0 -11   8 18844.9 735.367   4
   0 -11   9 815.572 338.983   2
   0 -11   9 972.631 364.636   4
   0 -11  10 36097.4 973.879   2
   0  11 -10 36813.0 1299.61   3
   0 -11  10 34762.2 1047.53   4
   0 -11  11-292.002 268.346   2
   0  11 -11-62.9821 283.922   3
   0 -11  11-93.0384 248.625   4
   0 -11  12 1558.41 326.626   2
   0  11 -12 1445.34 405.937   3
   0 -11  12 1500.96 350.824   4
   0 -11  13-129.430 301.281   4
   0  11 -13-100.267 304.072   3
   0 -11  13-55.7826 278.174   2
   0  11 -14 11883.2 837.318   3
   0 -11  14 12200.3 706.456   2
   0 -11  14 10909.9 712.894   4
   0  11 -15 26.2447 334.993   3
   0 -11  15-6.13384 294.481   2
   0 -11  15-71.4218 322.318   4
   0 -11  16 22.0648 334.211   4
   0 -11  16 330.309 340.765   2
   0  11 -16 632.363 396.711   3
   0 -11  17-493.104 397.585   4
   0  11 -17 143.014 409.574   3
   0 -11  17-577.173 377.533   2
   0  11 -18 5030.38 667.128   3
   0 -11  18 4631.94 628.596   4
   0  11 -19-329.812 418.301   3
   0 -11  19-180.142 430.342   4
   0  11 -20-85.3110 295.754   8
   0 -11 -21 1261.02 365.864   7
   0  11 -21-3.41955 284.825   8
   0  11 -22 4027.94 383.944   8
   0 -11 -22 5347.59 404.277   7
   0 -11 -23 250.253 283.738   7
   0  11 -23-100.612 271.856   8
   0 -11 -24 910.314 286.096   7
   0  11 -24 1186.26 302.922   8
   0  11 -25-171.043 256.857   8
   0 -11 -25 678.641 280.642   7
   0  11 -26-93.7101 251.606   8
   0 -11 -26 482.995 257.783   7
   0 -11 -27 1158.77 292.357   7
   0  11 -27 81.1529 238.560   8
   0  11 -28 470.579 239.836   8
   0 -11 -28 913.721 233.773   7
   0 -11 -29-70.2179 196.427   7
   0  11 -29-72.9440 218.766   8
   0 -11 -30 169.607 186.280   7
   0  11 -30 364.209 204.261   8
   0  11 -31-32.6718 184.431   8
   0  11 -32-111.567 175.332   8
   0  11 -33 48.6593 151.771   8
   0 -12   0 86442.2 1491.34   4
   0 -12  -1 373.064 252.810   4
   0 -12   1 226.932 245.150   4
   0 -12   2 2176.65 291.414   4
   0 -12  -2 1839.35 314.679   4
   0 -12   3 16.5886 220.733   4
   0 -12  -3 175.681 255.848   4
   0 -12   4 124111. 1714.47   4
   0 -12  -4 123478. 2023.16   4
   0 -12   5-152.854 223.735   2
   0 -12   5 173.691 260.161   4
   0 -12   6 37864.0 914.889   2
   0 -12   6 37816.3 1002.04   4
   0 -12   7-590.488 270.710   2
   0 -12   7-303.944 234.995   4
   0 -12   8 5160.27 409.049   2
   0 -12   8 5139.40 438.432   4
   0 -12   9 349.487 252.859   2
   0 -12   9 554.557 273.180   4
   0 -12  10 5545.98 437.001   2
   0  12 -10 5313.47 578.951   3
   0 -12  10 5937.04 490.519   4
   0 -12  11-161.071 273.715   2
   0  12 -11 85.1580 298.780   3
   0 -12  11-29.1220 268.285   4
   0  12 -12 18461.4 1031.49   3
   0 -12  12 18441.5 784.700   2
   0 -12  12 17773.9 849.078   4
   0 -12  13-499.219 328.715   2
   0  12 -13-58.0005 331.697   3
   0 -12  13 70.8886 291.490   4
   0 -12  14 4181.52 469.331   2
   0  12 -14 4658.94 606.440   3
   0 -12  14 4264.72 508.848   4
   0  12 -15-292.700 359.981   3
   0 -12  15 183.816 347.323   4
   0  12 -16 3918.87 602.404   3
   0 -12  16 3249.13 525.819   4
   0  12 -17-639.810 431.800   3
   0 -12  17-342.184 416.804   4
   0  12 -18 377.724 424.475   3
   0 -12  18 553.205 416.595   4
   0  12 -19 159.150 281.456   8
   0  12 -20 17747.4 621.674   8
   0 -12 -20 15560.7 518.241   7
   0 -12 -21-134.890 290.059   7
   0  12 -21-255.458 292.040   8
   0  12 -22 91.3517 275.144   8
   0 -12 -22 200.421 285.768   7
   0 -12 -23 84.6383 271.837   7
   0  12 -23-302.015 283.610   8
   0  12 -24 9003.39 480.724   8
   0 -12 -24 8936.31 411.547   7
   0  12 -25-254.658 260.174   8
   0 -12 -25 775.126 284.357   7
   0  12 -26 288.648 253.407   8
   0 -12 -26 153.426 231.622   7
   0  12 -27-197.090 234.005   8
   0 -12 -27-441.088 234.441   7
   0  12 -28 4273.48 327.337   8
   0 -12 -28 5192.86 301.276   7
   0  12 -29-106.935 211.393   8
   0 -12 -29 157.651 190.003   7
   0 -12 -30 43.3614 180.462   7
   0  12 -30 277.625 194.979   8
   0  12 -31-72.1324 179.320   8
   0  12 -32 1443.38 194.401   8
   0 -13   0 172.671 233.513   4
   0 -13   1 286.283 255.573   4
   0 -13  -1 61.2378 240.799   4
   0 -13   2 18457.1 736.274   4
   0 -13  -2 18348.7 796.954   4
   0 -13  -3 294.913 299.945   4
   0 -13   3 257.117 315.509   4
   0 -13  -4 43297.6 1289.16   4
   0 -13   4 43556.0 1091.97   4
   0 -13   5-77.9060 220.740   4
   0 -13   6 9672.38 494.466   2
   0 -13   6 8746.15 520.905   4
   0 -13   7-122.030 233.654   4
   0 -13   8 6223.61 496.170   4
   0 -13   9-38.4220 251.902   4
   0  13 -10 5243.09 610.771   3
   0 -13  10 5838.31 502.039   4
   0  13 -11 53.0464 317.772   3
   0 -13  11-96.6267 274.796   4
   0  13 -12 6632.25 691.931   3
   0 -13  12 6027.88 550.351   4
   0  13 -13 87.5942 359.856   3
   0 -13  13-370.554 312.321   4
   0  13 -14-357.442 380.674   3
   0 -13  14-64.9519 325.218   4
   0  13 -15 236.487 380.589   3
   0 -13  15 271.945 356.741   4
   0  13 -16 203.615 397.531   3
   0 -13  16-44.1152 382.427   4
   0  13 -17 42.6265 419.475   3
   0 -13  17-190.908 396.312   4
   0  13 -18 329.300 285.898   8
   0  13 -19 484.500 300.742   8
   0  13 -20 183.729 287.567   8
   0  13 -21-80.1105 275.991   8
   0  13 -22 5275.48 411.452   8
   0 -13 -22 5662.81 383.264   7
   0  13 -23 100.916 272.599   8
   0 -13 -23 558.169 281.916   7
   0  13 -24 617.095 274.503   8
   0 -13 -24 459.690 262.346   7
   0  13 -25 308.667 269.473   8
   0 -13 -25 1360.01 290.917   7
   0  13 -26 1983.93 298.284   8
   0 -13 -26 2228.86 270.243   7
   0 -13 -27 1884.91 263.035   7
   0  13 -27 179.579 235.182   8
   0 -13 -28 560.605 211.512   7
   0  13 -28-349.080 225.668   8
   0 -13 -29 776.045 205.618   7
   0  13 -29-289.955 211.199   8
   0  13 -30 984.773 212.186   8
   0  13 -31 290.122 178.782   8
   0  13 -32 177.100 157.529   8
   0 -14   0 2636.33 357.599   4
   0 -14  -1 48.7256 244.222   4
   0 -14   1-252.167 252.973   4
   0 -14  -2 2300.19 377.777   4
   0 -14   2 2662.63 358.828   4
   0 -14  -3-77.1824 264.799   4
   0 -14   3-67.7178 229.546   4
   0 -14  -4 7208.21 596.255   4
   0 -14   4 7205.00 500.285   4
   0 -14   5 160.598 249.514   4
   0 -14   6 1269.65 323.972   4
   0 -14   7 59.3919 280.070   4
   0 -14   8 12358.1 662.940   4
   0 -14   9-182.661 268.860   4
   0  14 -10 1487.36 420.902   3
   0 -14  10 1051.94 313.658   4
   0  14 -11 179.808 341.140   3
   0 -14  11-18.8646 280.471   4
   0  14 -12 4135.02 624.980   3
   0 -14  12 3778.33 490.114   4
   0  14 -13 119.666 373.238   3
   0 -14  13 134.607 309.098   4
   0  14 -14 4299.76 624.106   3
   0 -14  14 4382.77 545.834   4
   0  14 -15-2.30794 386.676   3
   0 -14  15-401.857 378.946   4
   0  14 -16 5289.43 705.206   3
   0 -14  16 5399.68 653.316   4
   0  14 -17 338.873 290.040   8
   0  14 -18 1306.43 318.115   8
   0  14 -19 404.344 303.744   8
   0  14 -20 1897.95 334.102   8
   0  14 -21 480.722 287.780   8
   0  14 -22-115.866 266.728   8
   0  14 -23-21.5162 267.834   8
   0  14 -24 4526.66 373.509   8
   0 -14 -24 3859.81 309.722   7
   0  14 -25 144.486 255.525   8
   0 -14 -25 4710.88 323.698   7
   0 -14 -26 387.513 221.574   7
   0  14 -26-92.1248 238.380   8
   0  14 -27 66.7581 218.743   8
   0 -14 -27 1289.36 233.951   7
   0  14 -28 635.022 219.042   8
   0 -14 -28 1095.13 211.943   7
   0  14 -29-1.00772 194.597   8
   0  14 -30 99.7219 179.619   8
   0  14 -31 235.072 169.819   8
   0 -15   0 675.905 316.641   4
   0 -15   1 720.965 481.444   4
   0 -15  -1 734.818 443.585   4
   0 -15  -2 128673. 2258.94   4
   0 -15   2 129770. 2092.07   4
   0 -15   3 4110.64 619.241   4
   0 -15  -3 247.513 415.072   4
   0 -15   4 1884.11 439.402   4
   0 -15   5 227.091 351.797   4
   0 -15   6 81916.6 1654.03   4
   0 -15   7 2276.64 482.312   4
   0 -15   8 1017.19 325.639   4
   0 -15   9-132.519 276.382   4
   0  15  -9-42.7281 325.490   3
   0 -15  10 1732.56 366.119   4
   0  15 -10 2298.23 505.033   3
   0 -15  11-304.389 309.108   4
   0  15 -11 250.301 373.952   3
   0 -15  12 102.048 302.861   4
   0  15 -12 78.8537 370.741   3
   0 -15  13 548.038 431.236   4
   0  15 -13 3.03283 415.314   3
   0 -15  14 19698.2 1015.34   4
   0  15 -14 18965.5 1226.05   3
   0 -15  15-77.6025 379.083   4
   0  15 -15-253.784 447.273   3
   0  15 -16 5417.47 408.304   8
   0  15 -17 745.995 305.853   8
   0  15 -18 4340.97 396.429   8
   0  15 -19-138.546 293.614   8
   0  15 -20 895.194 312.122   8
   0  15 -21-187.218 273.694   8
   0  15 -22 13865.4 559.485   8
   0  15 -23-645.774 278.250   8
   0  15 -24 345.524 249.554   8
   0  15 -25-86.1248 234.057   8
   0  15 -26 5840.49 369.991   8
   0  15 -27-41.8350 209.006   8
   0  15 -28 244.492 203.171   8
   0  15 -29-46.9470 183.360   8
   0  15 -30 2220.92 216.854   8
   0  15 -31 81.9913 152.242   8
   0 -16   0 41366.0 1288.42   4
   0 -16  -1 778.149 456.126   4
   0 -16   1 1096.81 452.329   4
   0 -16  -2 18906.9 956.411   4
   0 -16   2 20854.8 923.425   4
   0 -16  -3-205.920 319.371   4
   0 -16   3 115.320 325.330   4
   0 -16   4 967.572 321.743   4
   0 -16   5 6.29503 270.035   4
   0 -16   6 750.242 313.522   4
   0 -16   7 114.172 303.018   4
   0  16  -8 4747.49 639.422   3
   0 -16   8 4617.84 499.035   4
   0  16  -9-27.5195 378.446   3
   0 -16   9-455.016 302.961   4
   0  16 -10 672.179 398.687   3
   0 -16  10 817.971 343.538   4
   0  16 -11 125.591 384.236   3
   0 -16  11-122.186 316.163   4
   0  16 -12 18138.0 1192.87   3
   0 -16  12 17991.1 926.603   4
   0  16 -13-356.669 431.335   3
   0 -16  13-240.336 379.493   4
   0 -16  14 358.419 390.262   4
   0  16 -15-330.708 298.387   8
   0  16 -16 36.3614 292.924   8
   0  16 -17-110.620 285.132   8
   0  16 -18 8671.35 485.852   8
   0  16 -19-168.157 280.850   8
   0  16 -20 1575.15 316.572   8
   0  16 -21-255.136 266.051   8
   0  16 -22 1291.88 294.831   8
   0  16 -23 601.768 272.097   8
   0  16 -24 335.709 244.297   8
   0  16 -25-113.570 227.215   8
   0  16 -26-10.6280 209.059   8
   0  16 -27-19.0287 200.274   8
   0  16 -28 487.540 199.566   8
   0  16 -29-101.975 172.457   8
   0  16 -30-274.801 160.360   8
   0 -17   0-103.400 322.587   4
   0 -17  -1-44.0231 328.396   4
   0 -17   1-60.8301 300.495   4
   0 -17   2 2659.08 438.684   4
   0 -17  -2 2348.28 453.773   4
   0 -17   3 82.8440 341.094   4
   0 -17   4 6091.71 556.454   4
   0 -17   5 246.138 431.540   4
   0 -17   6 27786.6 1075.22   4
   0 -17   7 66.6240 353.426   4
   0 -17   8 81.0475 308.493   4
   0  17  -8 346.043 415.954   3
   0 -17   9 39.3191 327.018   4
   0  17  -9-367.464 427.889   3
   0 -17  10 14591.1 861.870   4
   0  17 -10 14021.7 1075.56   3
   0 -17  11 542.726 375.707   4
   0  17 -11-32.0321 447.499   3
   0 -17  12 6199.07 635.230   4
   0  17 -12 6023.79 775.514   3
   0  17 -13 192.532 313.629   8
   0 -17 -13-532.357 332.759   9
   0  17 -14 5501.59 424.340   8
   0 -17 -14 4093.05 421.227   9
   0  17 -15-40.5209 297.378   8
   0  17 -16 477.236 293.976   8
   0  17 -17-404.017 298.467   8
   0  17 -18 2218.36 335.076   8
   0  17 -19-63.0805 275.215   8
   0  17 -20 2485.17 335.572   8
   0  17 -21 186.935 270.736   8
   0  17 -22 6536.22 413.892   8
   0  17 -23-249.668 239.694   8
   0  17 -24-18.7379 227.427   8
   0  17 -25 49.0842 209.895   8
   0  17 -26 26.3877 198.016   8
   0  17 -27 102.885 186.407   8
   0  17 -28 253.607 181.787   8
   0  17 -29-199.642 163.727   8
   0  17 -30 130.058 143.350   8
   0 -18   0 65459.6 1831.61   4
   0 -18   1 3065.06 658.145   4
   0 -18  -1 2618.76 751.835   4
   0 -18  -2 1446.11 460.250   4
   0 -18   2 1199.38 387.547   4
   0 -18   3-161.830 371.940   4
   0 -18   4 18150.3 935.476   4
   0 -18   5 754.874 551.079   4
   0 -18   6 18791.0 961.697   4
   0 -18   7 245.110 440.760   4
   0  18  -7-214.640 423.726   3
   0 -18   8 16649.3 910.486   4
   0  18  -8 15231.7 1126.68   3
   0 -18   9 147.591 404.874   4
   0  18  -9 288.567 463.292   3
   0 -18  10 12996.4 853.199   4
   0  18 -11-528.387 295.565   8
   0 -18 -12 4942.05 440.425   9
   0  18 -12 5793.21 419.010   8
   0  18 -13 165.330 295.628   8
   0 -18 -13-267.708 323.246   9
   0  18 -14 4139.41 396.945   8
   0 -18 -14 3310.63 403.148   9
   0  18 -15-159.197 279.252   8
   0  18 -16 5669.02 419.095   8
   0  18 -17-380.530 288.017   8
   0  18 -18 118.799 270.815   8
   0  18 -19-388.231 271.195   8
   0  18 -20 10944.9 509.260   8
   0  18 -21-126.017 254.404   8
   0  18 -22 233.026 237.653   8
   0  18 -23-103.571 219.325   8
   0  18 -24 751.321 232.436   8
   0  18 -25-137.813 200.423   8
   0  18 -26 75.1238 188.088   8
   0  18 -27-190.571 180.337   8
   0  18 -28 822.789 179.560   8
   0  18 -29-259.736 151.855   8
   0 -19   0-910.904 422.605   4
   0 -19   1 480.988 466.188   4
   0 -19  -1 180.679 427.183   4
   0 -19   2 10959.2 801.631   4
   0 -19   3-3.23271 407.538   4
   0 -19   4-256.672 362.563   4
   0 -19   5-163.727 355.183   4
   0  19  -5-273.845 453.925   3
   0 -19   6 663.992 389.289   4
   0  19  -6 475.817 440.352   3
   0 -19   7 336.169 407.029   4
   0  19  -7-580.457 518.443   3
   0 -19   8 5013.62 624.825   4
   0  19  -9-589.831 299.981   8
   0 -19 -10 979.333 333.261   9
   0  19 -10 1283.38 321.880   8
   0 -19 -11-92.7999 314.476   9
   0  19 -11-52.2648 286.824   8
   0 -19 -12 478.343 313.951   9
   0  19 -12 509.168 300.957   8
   0  19 -13-265.207 283.958   8
   0 -19 -13-208.020 309.691   9
   0  19 -14 1172.52 318.896   8
   0  19 -15 525.409 283.142   8
   0  19 -16 4378.53 385.319   8
   0  19 -17-472.986 274.969   8
   0  19 -18 1453.16 300.553   8
   0  19 -19 36.3961 250.758   8
   0  19 -20 141.809 246.383   8
   0  19 -21 251.826 234.895   8
   0  19 -22 474.888 227.600   8
   0  19 -23-73.4906 204.131   8
   0  19 -24 284.454 208.774   8
   0  19 -25-109.203 189.411   8
   0  19 -26 97.3023 177.593   8
   0  19 -27-83.3374 167.427   8
   0  19 -28 276.913 151.516   8
   0 -20   0 3593.28 599.176   4
   0 -20   1 625.367 448.374   4
   0 -20   2 672.847 411.566   4
   0  20  -3 22.2439 489.885   3
   0  20  -4 6528.88 475.573   8
   0  20  -5 263.460 333.892   8
   0  20   5 506.445 357.425   8
   0  20  -6 6110.25 432.526   8
   0  20   6 6082.02 510.189   8
   0  20   7-117.218 319.796   8
   0 -20  -7-102.457 314.147   9
   0  20  -7 357.670 310.720   8
   0  20  -8 648.606 328.656   8
   0 -20  -8 197.323 322.936   9
   0  20   8 325.518 330.391   8
   0 -20  -9 176.384 332.137   9
   0  20  -9 151.142 353.632   8
   0 -20 -10 8811.69 512.029   9
   0  20 -10 10093.5 508.124   8
   0  20 -11 835.171 329.403   8
   0 -20 -11 375.856 341.976   9
   0 -20 -12 1397.27 346.736   9
   0  20 -12 1137.47 302.732   8
   0 -20 -13 320.602 322.029   9
   0  20 -13-564.464 291.646   8
   0  20 -14-402.425 287.554   8
   0  20 -15 9.63014 275.513   8
   0  20 -16 736.861 279.564   8
   0  20 -17-439.969 266.790   8
   0  20 -18 64.7005 239.650   8
   0  20 -19 97.4367 237.952   8
   0  20 -20 2171.04 289.676   8
   0  20 -21-301.931 221.895   8
   0  20 -22-38.4092 203.186   8
   0  20 -23-336.414 208.134   8
   0  20 -24 742.863 206.850   8
   0  20 -25-72.1656 177.574   8
   0  20 -26 789.630 189.154   8
   0  20 -27 57.9079 156.283   8
   0  21   0-104.759 324.298   8
   0  21  -1 2866.64 502.538   8
   0  21   1 2547.76 454.783   8
   0  21  -2 60556.7 1138.09   8
   0  21   2 57563.5 1175.48   8
   0  21  -3 2160.98 466.829   8
   0  21   3 1828.89 445.801   8
   0  21  -4 589.685 315.113   8
   0  21   4 828.573 342.010   8
   0  21  -5-122.209 306.858   8
   0  21   5-250.032 343.077   8
   0 -21  -5-260.562 325.169   9
   0  21  -6 4355.13 392.791   8
   0  21   6 4196.55 452.604   8
   0 -21  -6 5185.50 433.205   9
   0  21  -7 195.756 319.676   8
   0  21   7-331.087 323.574   8
   0  21  -8 14890.7 598.568   8
   0 -21  -8 13857.0 584.150   9
   0 -21  -9 1378.29 391.033   9
   0  21  -9 1059.75 443.774   8
   0  21 -10 24513.7 757.114   8
   0 -21 -10 25971.2 776.080   9
   0  21 -11 300.005 333.984   8
   0 -21 -11 331.887 327.308   9
   0  21 -12 3341.64 379.031   8
   0 -21 -12 2913.19 377.114   9
   0  21 -13-167.255 281.419   8
   0  21 -14 9648.20 500.491   8
   0  21 -15-115.697 252.544   8
   0  21 -16 75.0456 243.642   8
   0  21 -17-98.6106 241.612   8
   0  21 -18 7598.95 422.283   8
   0  21 -19-249.308 229.437   8
   0  21 -20 26.0371 210.166   8
   0  21 -21-33.1435 202.164   8
   0  21 -22 3490.33 292.678   8
   0  21 -23-191.943 188.598   8
   0  21 -24 567.782 191.542   8
   0  21 -25-23.1745 162.971   8
   0  21 -26 883.892 173.155   8
   0  22   0 25923.2 807.007   8
   0  22   1 4206.64 496.801   8
   0  22  -1 3355.83 501.454   8
   0  22  -2 34264.1 892.084   8
   0  22   2 33199.8 924.443   8
   0  22  -3 891.317 383.405   8
   0  22   3 1382.22 406.047   8
   0  22  -4 7646.74 480.880   8
   0  22   4 6701.81 507.969   8
   0  22   5 687.727 351.535   8
   0  22  -5 176.546 314.581   8
   0  22   6 4970.36 465.159   8
   0 -22  -6 5147.64 421.267   9
   0  22  -6 5006.85 407.331   8
   0 -22  -7 301.148 310.439   9
   0  22  -7 52.8691 293.611   8
   0  22   7-77.4139 322.084   8
   0  22  -8 513.415 284.530   8
   0 -22  -8 632.398 317.009   9
   0 -22  -9-306.719 295.143   9
   0  22  -9 463.037 330.108   8
   0  22 -10 9398.41 508.091   8
   0 -22 -10 9251.17 506.236   9
   0  22 -11-5.47666 329.860   8
   0 -22 -11 771.545 347.015   9
   0  22 -12 14635.6 590.797   8
   0  22 -13-331.360 259.866   8
   0  22 -14-176.531 252.715   8
   0  22 -15-278.331 247.333   8
   0  22 -16 2477.05 309.916   8
   0  22 -17-260.146 240.823   8
   0  22 -18-71.1876 213.125   8
   0  22 -19-269.254 218.813   8
   0  22 -20 267.002 201.316   8
   0  22 -21-131.837 197.903   8
   0  22 -22 638.902 200.558   8
   0  22 -23-100.540 179.349   8
   0  22 -24-37.9760 165.544   8
   0  22 -25 305.491 156.492   8
   0  23   0-644.058 333.759   8
   0  23  -1-138.124 300.907   8
   0  23   1-508.870 326.608   8
   0  23   2 2006.53 361.357   8
   0  23  -2 2356.43 363.664   8
   0  23  -3 251.600 315.063   8
   0  23   3-43.9316 308.894   8
   0  23  -4 4586.15 414.295   8
   0  23   4 4673.74 446.496   8
   0  23  -5 1819.75 445.124   8
   0  23   5 816.522 358.777   8
   0  23  -6 21568.2 720.828   8
   0 -23  -6 21752.1 682.126   9
   0  23  -7 1021.00 370.145   8
   0 -23  -7 2244.66 401.290   9
   0  23  -8 4412.20 395.831   8
   0 -23  -8 4326.68 386.395   9
   0 -23  -9 117.339 283.824   9
   0  23  -9 684.552 300.604   8
   0  23 -10-31.8857 256.367   8
   0 -23 -10 31.5013 275.413   9
   0  23 -11-122.561 254.201   8
   0  23 -12-235.209 259.891   8
   0  23 -13-496.619 264.207   8
   0  23 -14 1155.62 263.153   8
   0  23 -15 248.454 241.675   8
   0  23 -16 332.184 229.087   8
   0  23 -17-380.221 229.174   8
   0  23 -18 2684.24 279.658   8
   0  23 -19-296.655 206.855   8
   0  23 -20 144.231 192.420   8
   0  23 -21-39.5575 179.072   8
   0  23 -22-43.6006 173.641   8
   0  23 -23-29.5691 164.999   8
   0  23 -24 26.3314 146.327   8
   0  24   0 21588.6 768.936   8
   0  24  -1 1647.15 389.883   8
   0  24   1 2129.14 409.743   8
   0  24  -2 4067.51 409.007   8
   0  24   2 4043.40 425.075   8
   0  24  -3 339.650 300.926   8
   0  24   3 162.447 303.284   8
   0  24  -4 3313.57 371.118   8
   0  24   4 3250.02 403.615   8
   0  24  -5 356.260 293.160   8
   0  24   5 121.687 297.103   8
   0  24  -6 1024.79 298.384   8
   0  24  -7-167.540 255.163   8
   0 -24  -7-4.91596 270.958   9
   0 -24  -8 3.02944 266.576   9
   0  24  -8-260.795 263.884   8
   0  24  -9-252.128 255.151   8
   0 -24  -9-114.780 264.955   9
   0  24 -10-412.756 252.260   8
   0  24 -11-416.891 240.455   8
   0  24 -12 3245.47 334.980   8
   0  24 -13-486.810 234.464   8
   0  24 -14-122.210 221.839   8
   0  24 -15-197.713 212.968   8
   0  24 -16 6717.82 383.834   8
   0  24 -17-7.49062 200.180   8
   0  24 -18 61.6849 195.785   8
   0  24 -19 1.58221 183.425   8
   0  24 -20 2099.73 233.740   8
   0  24 -21-35.5298 167.946   8
   0  24 -22 209.344 162.225   8
   0  24 -23-31.7893 142.742   8
   0  25   0-215.205 289.375   8
   0  25  -1 1146.17 348.842   8
   0  25   1 885.099 336.898   8
   0  25  -2 12270.4 584.247   8
   0  25   2 11859.5 596.338   8
   0  25  -3 1305.82 410.700   8
   0  25   3 1248.29 364.435   8
   0  25  -4 10106.9 530.132   8
   0  25   4 9921.83 557.622   8
   0  25  -5 436.925 316.362   8
   0  25  -6 386.663 260.940   8
   0  25  -7 472.168 265.271   8
   0  25  -8 682.116 258.914   8
   0 -25  -8 611.500 259.063   9
   0  25  -9 86.2822 242.394   8
   0  25 -10 594.778 243.856   8
   0  25 -11-405.370 237.213   8
   0  25 -12 185.150 218.908   8
   0  25 -13-237.719 215.045   8
   0  25 -14 560.041 211.922   8
   0  25 -15-191.907 199.730   8
   0  25 -16 287.714 204.373   8
   0  25 -17 61.3024 185.125   8
   0  25 -18 75.7173 183.391   8
   0  25 -19-69.4098 175.501   8
   0  25 -20 123.651 166.780   8
   0  25 -21 87.5040 159.003   8
   0  25 -22 1543.41 180.531   8
   0  26   0-93.1792 261.507   8
   0  26  -1 94.0413 256.897   8
   0  26   1 116.468 265.386   8
   0  26   2 372.629 270.607   8
   0  26  -2 401.389 265.466   8
   0  26   3-129.795 268.265   8
   0  26  -3 136.371 262.758   8
   0  26  -4 1276.48 290.517   8
   0  26  -5-167.120 246.779   8
   0  26  -6-200.417 241.984   8
   0  26  -7 608.952 271.818   8
   0  26  -8 3116.44 329.603   8
   0  26  -9 134.497 229.002   8
   0  26 -10 158.748 209.593   8
   0  26 -11 30.6378 210.678   8
   0  26 -12 883.340 235.381   8
   0  26 -13-6.85932 198.848   8
   0  26 -14-172.315 200.235   8
   0  26 -15 6.40832 191.364   8
   0  26 -16 654.856 202.731   8
   0  26 -17 72.5535 174.964   8
   0  26 -18 101.000 170.771   8
   0  26 -19-37.5049 158.802   8
   0  26 -20-7.98853 150.043   8
   0  27   0-79.6946 239.260   8
   0  27  -1 2346.31 374.786   8
   0  27   1 4067.82 402.079   8
   0  27  -2 17816.7 644.282   8
   0  27   2 17896.9 674.992   8
   0  27  -3 2819.83 369.600   8
   0  27   4 353.613 236.781   6
   0  27  -4 610.543 246.840   8
   0  27   5 504.772 264.042   6
   0  27  -5 622.908 286.006   8
   0  27  -6 8168.43 451.958   8
   0  27  -7 1001.43 287.939   8
   0  27  -8 196.424 214.395   8
   0  27  -9-111.918 222.388   8
   0  27 -10 2890.68 302.531   8
   0  27 -11 245.016 212.299   8
   0  27 -12 53.3144 198.016   8
   0  27 -13 71.4886 188.451   8
   0  27 -14 122.625 189.679   8
   0  27 -15-162.648 178.945   8
   0  27 -16 115.905 174.019   8
   0  27 -17-20.9641 162.705   8
   0  27 -18 1856.33 203.380   8
   0  28   0-272.615 238.548   8
   0  28  -1-89.6663 224.079   8
   0  28   2 818.635 243.858   6
   0  28  -2 638.291 241.962   8
   0  28   3 326.231 244.718   6
   0  28  -3 319.898 239.660   8
   0  28   4 2368.13 278.317   6
   0  28  -4 1807.97 278.892   8
   0  28  -5 543.547 256.185   8
   0  28  -6 911.367 243.772   8
   0  28  -7 321.070 222.927   8
   0  28  -8 645.449 223.118   8
   0  28  -9-91.7671 199.251   8
   0  28 -10 385.452 203.457   8
   0  28 -11 58.9958 194.890   8
   0  28 -12-298.620 198.638   8
   0  28 -13-226.068 187.531   8
   0  28 -14 8.88971 172.155   8
   0  28 -15-83.7786 154.889   6
   0  28 -15-38.7045 167.686   8
   0  28 -16-420.241 166.588   8
   0  29   0 105.003 201.232   6
   0  29   1 51.8617 214.570   6
   0  29   2 5608.49 320.442   6
   0  29  -2 4245.00 332.171   8
   0  29   3 130.520 226.698   6
   0  29  -3 740.352 254.367   8
   0  29   4 210.132 195.794   6
   0  29  -4 194.349 208.329   8
   0  29  -5 187.186 212.613   8
   0  29  -6 349.946 208.417   8
   0  29  -7-297.699 208.800   8
   0  29  -8-312.260 207.450   8
   0  29  -9-8.78837 189.375   8
   0  29 -10-81.9101 186.761   8
   0  29 -11-179.914 184.744   8
   0  29 -12 52.2704 158.222   6
   0  29 -12-11.8007 171.172   8
   0  29 -13 201.648 161.129   6
   0  29 -13 49.5981 164.740   8
   0  29 -14 922.169 174.989   8
   0  30   0 2319.99 230.548   6
   0  30   1-207.958 181.399   6
   0  30  -1 37.9952 183.407   6
   0  30   2 96.5067 187.250   6
   0  30  -2 92.5526 181.427   6
   0  30  -3 266.248 192.411   6
   0  30   3 194.187 186.252   6
   0  30  -4 1873.17 219.784   6
   0  30  -5 243.674 186.873   6
   0  30  -5 412.294 205.187   8
   0  30  -6 423.900 181.534   6
   0  30  -6 263.659 188.375   8
   0  30  -7 254.762 176.877   6
   0  30  -7 324.099 200.636   8
   0  30  -8 1908.23 205.527   6
   0  30  -8 1887.75 226.171   8
   0  30  -9 110.292 167.157   6
   0  30  -9 287.746 185.578   8
   0  30 -10 671.905 169.882   6
   0  30 -10 372.953 171.281   8
   0  30 -11-7.10873 148.273   6
   0  30 -11 177.833 162.274   8
   0  31   0 44.7206 156.640   6
   0  31  -1-46.7642 158.575   6
   0  31   1 206.152 170.376   6
   0  31  -2 21.5928 161.552   6
   0  31  -3-220.006 159.925   6
   0  31  -4 109.615 163.202   6
   0  31  -5 164.710 160.253   6
   0  31  -6 1411.19 176.252   6
   0  31  -7-188.547 141.467   6
   1   0  -3 83.6508 89.4812   3
   1   0  -4 13800.2 333.017   3
  -1   0   4 14236.4 224.099   5
  -1   0  -5-41.4165 113.725   3
   1   0  -5-26.8145 135.216   3
  -1   0   5-15.3808 81.6297   5
  -1   0  -5 135.781 78.8921   5
   1   0  -6 1355.08 209.782   3
  -1   0  -6 1411.21 185.586   3
  -1   0   6 1297.72 111.108   5
  -1   0  -7 79.6956 147.091   3
   1   0  -7 56.9593 170.295   3
  -1   0  -8 36435.1 597.562   3
   1   0  -8 32622.1 669.831   3
   1   0  -9-12.1634 172.804   3
  -1   0  -9-101.736 162.380   3
  -1   0 -10 354.618 162.518   3
   1   0 -10 343.694 179.786   3
   1   0  11-61.7937 218.677   2
  -1   0 -11-70.8276 161.138   3
   1   0 -11 6.17222 177.869   3
  -1   0 -12 8358.66 380.160   3
   1   0 -12 8119.58 418.429   3
   1   0  12 7650.99 532.807   2
  -1   0 -13 47.1639 183.591   3
   1   0 -13 311.496 332.936   3
   1   0  13 611.601 289.381   2
   1   0 -14 41380.3 952.182   3
   1   0  14 39125.7 1247.23   2
   1   0  15 29.8032 269.987   2
   1   0 -15-49.1955 214.519   3
   1   0  16 1471.58 382.327   2
   1   0  17 120.425 313.138   2
  -1   0  17-113.955 313.544   2
  -1   0  18 6515.79 676.391   2
   1   0  18 6520.73 669.745   2
   1   0  19 51.8364 362.051   2
  -1   0  19-83.1513 353.030   2
   1   0  20 369.653 419.244   2
  -1   0  20 736.168 466.992   2
   1   0  21 98.5143 434.469   2
  -1   0  21-114.354 421.480   2
  -1   0  22 6268.38 829.986   2
   1   0  22 6249.66 802.136   2
  -1   0 -24 4674.34 432.969   7
   1   0 -24 3654.82 447.364   7
  -1   0 -25 199.857 292.573   7
   1   0 -25 20.9758 294.412   7
  -1   0 -26 2936.05 351.085   7
   1   0 -26 4013.38 399.812   7
   1   0 -27 145.824 275.012   7
  -1   0 -27-133.709 260.339   7
  -1   0 -28 2223.53 323.717   7
   1   0 -28 3454.09 357.359   7
  -1   0 -29-107.574 227.511   7
   1   0 -29-350.096 246.187   7
   1   0 -30 3730.28 319.261   7
  -1   0 -30 2629.70 291.233   7
   1   0 -31 276.446 219.127   7
  -1   0 -31 635.645 221.459   7
   1   0 -32 6268.82 340.277   7
   1   0 -33-160.226 192.344   7
  -1   0 -35 817.080 200.601   8
  -1   1   2 16814.7 281.430   5
  -1   1  -2 17280.2 281.018   5
   1   1  -3 420083. 1588.85   1
  -1   1  -3 423548. 1344.25   5
  -1   1   3 423580. 1383.38   5
   1   1  -4 26529.5 469.293   1
   1   1  -4 27459.7 490.010   3
   1  -1  -4 27457.1 438.746   3
  -1   1   4 26738.7 363.368   5
  -1   1  -4 26903.9 353.004   5
   1  -1  -5 260.216 126.177   3
   1   1  -5 248.587 145.218   3
  -1  -1  -5 290.664 88.3632   3
  -1   1  -5 302.136 128.675   5
  -1   1   5 197.090 111.734   5
  -1  -1  -6 87120.9 652.101   3
   1  -1  -6 85608.2 899.941   3
  -1   1  -6 86821.6 605.211   5
  -1   1   6 85364.8 631.324   5
  -1  -1  -7 22636.7 387.968   3
   1   1  -7 22713.9 568.103   3
   1  -1  -7 23120.8 527.632   3
  -1   1  -7 22785.0 510.979   3
  -1   1   7 22529.1 323.668   5
   1   1  -8 27348.3 654.389   3
  -1   1  -8 26478.4 582.263   3
  -1  -1  -8 27060.6 468.784   3
   1  -1  -8 26460.9 585.311   3
  -1   1  -9 3432.69 268.287   3
   1  -1  -9 3452.26 272.129   3
   1   1  -9 3814.58 307.523   3
  -1  -1  -9 3780.75 227.202   3
   1  -1  10 3218.85 353.870   2
  -1   1 -10 3004.81 261.708   3
  -1  -1 -10 2947.83 217.582   3
   1  -1 -10 2900.71 270.711   3
   1   1 -10 3168.83 293.746   3
   1  -1 -11 18070.3 541.600   3
   1  -1  11 16410.8 715.976   2
   1   1 -11 17371.5 594.110   3
  -1   1 -11 16878.4 554.076   3
  -1  -1 -11 16677.7 454.548   3
  -1  -1 -12 12953.3 426.246   3
   1  -1 -12 13772.0 501.188   3
   1   1 -12 13327.4 551.004   3
  -1   1 -12 13645.4 518.540   3
   1  -1  12 12871.8 665.105   2
   1   1 -13 4336.55 364.873   3
  -1   1 -13 4136.51 340.186   3
   1  -1 -13 4124.06 331.664   3
   1  -1  14 1067.32 334.404   2
   1  -1 -14 1173.23 255.222   3
   1   1 -14 1030.94 278.371   3
   1   1  14 1983.30 386.938   2
   1   1  15 744.634 323.381   2
   1   1 -15 938.091 268.007   3
   1  -1  15 1076.59 348.727   2
  -1  -1  15 755.301 333.401   2
   1  -1  16 7588.30 647.839   2
  -1  -1  16 8080.91 681.882   2
   1   1  16 8383.31 686.318   2
  -1  -1  17 2094.59 462.266   2
   1  -1  17 2027.10 446.390   2
   1   1  17 2167.93 447.695   2
  -1  -1  18 8232.59 738.995   2
   1   1  18 8621.92 747.153   2
   1  -1  18 8354.36 737.912   2
  -1   1  18 8358.92 755.059   2
   1   1  19 299.122 374.933   2
  -1  -1  19 447.394 399.209   2
  -1   1  19 183.568 406.647   2
   1  -1  19 136.160 353.470   2
   1  -1  20 3597.61 604.588   2
  -1  -1  20 3256.73 605.594   2
   1   1  20 3752.46 638.153   2
  -1   1  20 3384.81 591.794   2
  -1  -1  21 8727.82 865.328   2
   1   1  21 8640.05 862.930   2
   1  -1  21 9115.65 874.536   2
  -1   1  21 8739.67 866.351   2
  -1  -1  22 662.132 480.333   2
  -1   1  22 1080.86 549.927   2
   1  -1  22 619.200 482.512   2
   1   1  22 903.170 526.549   2
  -1   1 -24 1146.52 313.802   7
   1   1 -24 874.447 321.354   7
   1  -1 -24 882.716 335.563   7
  -1  -1 -24 1769.56 347.728   7
   1   1 -25 1899.04 337.063   7
   1  -1 -25 2063.26 343.516   7
  -1   1 -25 2558.34 341.467   7
  -1  -1 -25 2750.81 351.361   7
  -1   1 -26 1466.54 303.347   7
   1   1 -26 913.998 311.107   7
  -1  -1 -26 1213.97 313.771   7
   1  -1 -26 1597.12 342.136   7
   1   1 -27 1601.44 300.492   7
  -1   1 -27 1194.90 277.148   7
   1  -1 -27 1837.86 313.311   7
  -1  -1 -27 1523.45 294.396   7
  -1  -1 -28 37.5064 243.776   7
   1  -1 -28 358.001 269.095   7
  -1   1 -28-110.101 239.792   7
   1   1 -28 319.201 259.450   7
   1  -1 -29 2108.19 292.540   7
  -1  -1 -29 1826.06 283.794   7
  -1   1 -29 2407.04 285.061   7
   1   1 -29 2086.79 287.696   7
   1  -1 -30 654.530 247.627   7
   1   1 -30 1443.80 262.315   7
  -1   1 -30 1187.29 250.065   7
  -1  -1 -30 786.530 238.109   7
   1   1 -31 2626.84 265.719   7
  -1   1 -31 2424.25 258.265   7
  -1  -1 -31 2651.98 262.779   7
   1  -1 -31 2335.58 262.173   7
   1  -1 -32 384.831 216.186   7
   1   1 -32 548.407 217.020   7
   1  -1 -33 1518.77 216.752   7
   1   1 -33 1690.36 223.687   8
  -1   1 -34 101.997 177.208   8
  -1  -1 -35 2462.46 209.889   8
  -1   1 -35 2793.43 219.493   8
  -1  -2   0 201.763 109.727   4
  -1  -2   1 253759. 749.574   2
  -1  -2  -1 252810. 1057.89   4
   1   2  -2 134.820 77.4642   1
  -1  -2   2 162.893 80.2450   4
  -1  -2   2 112.447 76.2947   2
  -1   2  -2 249.497 136.384   5
  -1   2   2 141.317 116.100   5
   1   2  -3 31630.1 432.016   1
  -1   2   3 30854.8 488.277   5
  -1   2  -3 30206.0 475.226   5
   1   2  -4 15180.2 351.907   1
   1   2  -4 15802.0 423.459   3
  -1   2   4 14962.2 361.647   5
  -1   2  -4 15338.3 365.271   5
   1   2  -5 85015.3 897.199   1
   1   2  -5 87149.8 1021.47   3
  -1   2  -5 86962.2 814.554   5
  -1   2   5 85094.4 817.789   5
   1   2  -6 23801.6 589.353   3
  -1   2  -6 23430.4 449.517   5
  -1   2   6 22486.5 458.231   5
   1   2  -7 232777. 1874.74   3
  -1   2   7 231695. 1276.13   5
  -1   2  -8 8920.79 398.139   3
   1   2  -8 8932.69 427.061   3
   1  -2   9 91526.2 1435.57   2
  -1   2  -9 88708.7 1177.33   3
   1   2  -9 90422.9 1275.86   3
   1  -2  10 14330.4 632.400   2
   1   2 -10 14582.3 558.299   3
  -1   2 -10 14914.7 530.544   3
   1   2 -11 11906.1 527.763   3
   1  -2  11 11812.5 608.430   2
  -1   2 -11 11634.4 500.971   3
  -1  -2  12 30460.3 1003.21   2
   1   2 -12 30825.0 847.225   3
   1  -2  12 30147.4 990.505   2
  -1   2 -12 30298.4 788.096   3
  -1  -2  13 16043.2 789.872   2
  -1   2 -13 16248.7 619.676   3
   1  -2  13 15739.7 767.986   2
   1   2 -13 16398.7 669.235   3
  -1   2 -14 32757.1 888.365   3
   1  -2  14 34170.7 1171.70   2
   1   2 -14 32158.8 925.047   3
  -1  -2  14 30290.6 1101.45   2
   1   2 -15 2027.03 329.155   3
   1  -2  15 2479.75 438.745   2
  -1  -2  15 3193.81 455.586   2
   1   2 -16-104.363 257.769   3
  -1  -2  16 118.118 309.597   2
   1  -2  16-277.653 309.251   2
   1   2  16-278.285 329.582   2
  -1  -2  17 24075.3 1131.43   2
   1  -2  17 23475.1 1125.46   2
   1   2  17 23159.9 1132.10   2
   1  -2  18 467.356 350.507   2
   1   2  18 460.271 368.665   2
  -1  -2  18-38.1021 365.866   2
  -1  -2  19 11007.2 889.363   2
   1  -2  19 10413.8 838.230   2
   1   2  19 10393.6 859.726   2
  -1   2  19 10564.8 903.226   2
   1   2  20 2645.21 563.940   2
  -1  -2  20 2097.82 550.504   2
   1  -2  20 1818.77 517.972   2
  -1   2  20 2073.15 560.053   2
   1   2  21 5437.49 738.362   2
  -1   2  21 5402.81 739.189   2
  -1  -2  21 5090.73 729.693   2
   1  -2  21 5688.13 731.455   2
   1  -2  22 7934.89 838.668   2
   1   2  22 8627.72 921.818   2
  -1  -2  22 7402.52 835.803   2
  -1   2  22 9002.01 913.742   2
  -1   2 -24 3022.13 382.416   7
   1   2 -24 3238.64 401.109   7
  -1  -2 -24 2808.84 403.427   7
   1  -2 -24 2445.52 403.347   7
   1   2 -25 3511.20 358.972   7
  -1   2 -25 3827.51 365.957   7
  -1  -2 -25 3411.75 367.497   7
   1  -2 -25 2877.90 364.116   7
   1  -2 -26 1531.90 332.059   7
  -1  -2 -26 2173.04 334.774   7
  -1   2 -26 2177.35 328.918   7
   1   2 -26 1830.93 331.832   7
  -1   2 -27 1883.69 299.844   7
   1   2 -27 1795.72 314.148   7
  -1  -2 -27 2303.03 316.872   7
   1  -2 -27 1930.64 326.128   7
   1   2 -28 2532.32 338.478   7
  -1  -2 -28 1344.03 311.180   7
   1  -2 -28 2241.53 332.842   7
  -1   2 -28 1817.58 316.130   7
   1  -2 -29 1963.56 281.380   7
  -1  -2 -29 1857.25 272.574   7
   1   2 -29 2244.59 285.323   7
  -1   2 -29 1964.08 269.874   7
  -1  -2 -30 1880.91 272.050   7
  -1   2 -30 1815.01 268.610   7
   1   2 -30 2202.57 288.231   7
   1  -2 -30 2682.02 281.944   7
  -1  -2 -31 1015.98 226.580   7
   1  -2 -31 956.412 229.868   7
   1  -2 -32 2240.84 250.357   7
  -1  -2 -32 2012.12 251.497   7
   1   2 -32 2239.55 256.889   7
   1  -2 -33 984.987 202.810   7
   1   2 -33 929.181 209.031   8
  -1   2 -34 220.815 177.836   8
  -1   2 -35 728.626 182.775   8
   1  -3   0 887.719 107.976   2
  -1  -3   0 795.929 89.2216   4
  -1  -3   1 6001.53 137.727   2
   1  -3   1 6330.35 203.617   2
  -1  -3  -1 6265.53 202.441   4
  -1  -3   1 6233.91 186.897   4
   1  -3   2 5152.88 224.275   2
   1   3  -2 5955.53 193.053   1
  -1  -3   2 5801.75 188.011   2
  -1   3  -2 5731.91 282.529   5
  -1   3   2 5552.33 282.459   5
  -1  -3   2 6126.17 210.372   4
  -1  -3   3 560.036 125.549   2
  -1  -3   3 491.905 123.076   4
   1   3  -3 453.947 112.098   1
   1  -3   3 500.958 128.568   2
  -1   3   3 602.706 196.982   5
  -1   3  -3 844.139 224.797   5
  -1  -3   4 41418.8 636.034   4
  -1  -3   4 40895.5 632.695   2
   1   3  -4 40948.5 550.827   1
   1  -3   4 41557.0 672.769   2
  -1   3   4 39936.1 683.406   5
  -1   3  -4 39857.3 674.843   5
  -1  -3   5 26731.6 590.939   2
   1   3  -5 26785.6 513.592   1
  -1   3   5 25486.2 581.074   5
  -1   3  -5 26146.1 576.685   5
   1   3  -6 4279.97 286.400   1
   1   3  -6 4453.75 334.591   3
  -1  -3   6 4549.50 326.228   2
  -1   3   6 4288.79 302.293   5
  -1   3  -6 5085.74 321.104   5
  -1  -3   7 2505.62 319.627   2
   1   3  -7 2192.92 296.603   3
  -1   3   7 1628.20 237.964   5
  -1  -3   8 20385.9 664.254   2
   1   3  -8 20841.5 646.793   3
  -1   3  -9 4561.06 338.564   3
   1   3  -9 4605.63 346.394   3
  -1  -3   9 4658.26 369.794   2
   1  -3   9 5077.98 397.114   2
   1  -3  10 47399.3 1113.79   2
   1   3 -10 46559.7 996.263   3
  -1  -3  10 46701.6 1098.05   2
  -1   3 -10 46927.5 972.383   3
  -1   3 -11 1914.24 279.500   3
   1   3 -11 1761.74 277.353   3
  -1  -3  11 1804.66 318.395   2
   1  -3  11 2116.25 336.903   2
  -1   3 -12 6617.12 436.161   3
   1   3 -12 6621.54 453.686   3
   1  -3  12 6805.59 517.821   2
  -1  -3  12 6237.14 491.679   2
  -1   3 -13 6722.56 449.453   3
   1   3 -13 7718.10 495.711   3
  -1  -3  13 7345.97 568.255   2
   1  -3  13 7023.29 552.271   2
   1  -3  14 7437.71 595.383   2
  -1  -3  14 7361.79 614.620   2
  -1   3 -14 8143.94 514.621   3
   1   3 -14 7702.51 522.048   3
  -1   3 -15 748.309 300.374   3
   1  -3  15 851.233 342.698   2
  -1  -3  15 418.598 361.655   2
   1   3 -15-78.0264 250.167   3
   1   3 -16 551.846 266.249   3
  -1  -3  16 500.369 340.402   2
   1  -3  16 479.787 332.216   2
   1  -3  17 2155.16 440.063   2
  -1  -3  17 1843.18 432.021   2
   1   3  17 1862.90 453.186   2
   1   3  18 16548.4 1030.61   2
   1  -3  18 16420.4 973.290   2
  -1  -3  18 16997.2 1026.16   2
   1  -3  19 1332.32 444.597   2
   1   3  19 1630.72 490.550   2
  -1  -3  19 1259.75 465.597   2
   1  -3  20 1390.26 458.450   2
  -1   3  20 2032.41 534.969   2
   1   3  20 1829.18 516.821   2
  -1  -3  20 1850.92 503.367   2
  -1   3  21-397.438 420.472   2
   1   3  21-70.6302 418.161   2
   1  -3  21 426.976 451.487   2
  -1  -3  21 132.148 436.856   2
  -1   3  22 433.923 496.166   2
  -1  -3  22 1003.83 553.916   2
   1   3  22 363.215 507.578   2
   1  -3  22 597.369 506.525   2
  -1   3 -24 894.862 319.596   7
   1   3 -24 1328.81 336.855   7
   1  -3 -24 837.626 344.063   7
  -1  -3 -24 759.003 335.175   7
   1   3 -25 998.856 308.345   7
   1  -3 -25 51.7991 304.139   7
  -1  -3 -25 356.855 301.738   7
  -1  -3 -26 4435.87 399.308   7
  -1   3 -26 4894.07 398.932   7
   1   3 -26 3960.91 407.027   7
   1  -3 -27 301.509 278.087   7
  -1  -3 -27 689.161 278.481   7
  -1   3 -27 358.216 255.967   7
   1   3 -27 1112.34 285.694   7
   1  -3 -28 786.263 275.634   7
  -1  -3 -28 499.638 262.228   7
  -1   3 -28 1061.87 268.430   7
   1   3 -28 959.820 275.168   7
   1  -3 -29 546.389 248.366   7
   1   3 -29 842.612 253.710   7
  -1  -3 -29 347.920 238.268   7
  -1   3 -29 449.769 239.997   7
   1   3 -30 7718.63 370.075   7
   1  -3 -30 5435.36 355.872   7
  -1  -3 -30 4713.45 330.392   7
  -1   3 -30 6920.90 359.020   7
   1   3 -31 363.538 213.527   7
  -1  -3 -31 460.534 204.974   7
   1  -3 -31 444.159 216.340   7
   1   3 -32-7.20415 194.223   8
  -1  -3 -32 268.290 194.481   7
   1  -3 -32 6.79500 191.509   7
   1   3 -33 454.282 193.391   8
  -1   3 -33 185.905 195.973   8
   1  -3 -33 314.883 186.689   7
  -1   3 -34-157.938 178.378   8
  -1   3 -35 388.454 167.005   8
   1  -4   0-100.228 125.289   2
  -1  -4   0-21.4602 99.6049   4
   1  -4   1 27673.5 458.944   2
  -1  -4   1 28968.0 439.571   4
  -1  -4  -1 28227.2 471.001   4
   1   4  -2 303.730 121.230   1
  -1  -4   2 237.207 104.870   2
   1  -4   2 252.862 121.938   2
  -1  -4  -2 260.847 143.657   4
  -1  -4   2 288.629 118.888   4
  -1   4  -2 287.578 241.593   5
  -1   4   2 298.120 236.411   5
  -1  -4   3 8447.44 271.662   2
   1  -4   3 8286.99 304.810   2
   1   4  -3 8307.30 262.382   1
  -1  -4   3 9186.26 313.975   4
  -1   4   3 9408.21 439.935   5
  -1   4  -3 9408.64 438.139   5
   1   4  -4 22801.7 435.257   1
   1  -4   4 22612.5 516.425   2
  -1  -4   4 23934.6 501.974   2
  -1   4   4 24928.1 679.495   5
  -1  -4   4 24630.9 537.844   4
  -1   4  -4 22898.8 615.793   5
  -1  -4   5 40039.9 750.446   4
   1   4  -5 39011.8 612.846   1
   1  -4   5 38845.9 726.611   2
  -1  -4   5 38873.0 746.085   2
  -1   4  -5 38869.6 768.646   5
  -1   4   5 39580.7 785.082   5
  -1  -4   6 1819.81 287.079   2
   1  -4   6 2467.13 290.657   2
  -1  -4   6 2088.96 289.914   4
   1   4  -6 1912.87 233.191   1
  -1   4   6 2048.32 291.215   5
  -1   4  -6 2825.96 342.741   5
   1   4  -7 6098.21 388.496   3
   1   4  -7 5907.09 316.227   1
   1  -4   7 5794.20 362.186   2
  -1  -4   7 6105.32 372.280   2
   1   4  -8 758.171 230.413   3
  -1  -4   8 630.567 217.543   2
   1  -4   8 1363.28 286.167   2
  -1  -4   9 14643.4 607.274   2
   1   4  -9 14766.3 593.660   3
   1  -4   9 14552.9 605.081   2
   1  -4  10 35778.3 968.017   2
  -1   4 -10 37331.7 921.611   3
   1   4 -10 37097.9 950.700   3
  -1  -4  10 36256.8 981.007   2
  -1   4 -11 32718.3 899.351   3
   1   4 -11 31782.3 909.319   3
   1  -4  11 33784.7 994.395   2
  -1  -4  11 33052.7 978.847   2
   1  -4  12 3447.36 404.487   2
   1   4 -12 3480.08 377.048   3
  -1  -4  12 3362.23 423.914   2
  -1   4 -12 3320.14 365.951   3
  -1   4 -13 40721.6 1065.82   3
   1  -4  13 40134.6 1186.58   2
   1   4 -13 41197.5 1106.22   3
  -1  -4  13 39706.7 1187.54   2
   1  -4  14-84.0761 279.504   2
   1   4 -14 348.213 265.252   3
  -1   4 -14-41.7102 257.343   3
   1  -4  15 749.933 307.907   2
  -1  -4  15 884.552 351.135   2
  -1   4 -15 852.895 270.621   3
   1   4 -15 770.576 286.193   3
   1  -4  16 11616.6 761.061   2
   1   4 -16 11337.7 660.087   3
  -1  -4  16 11557.6 780.814   2
   1   4 -17 19210.7 866.054   3
   1  -4  17 19204.7 1014.01   2
  -1  -4  17 18729.4 1013.51   2
  -1  -4  18 35849.9 1405.29   2
   1   4  18 35711.7 1473.18   2
   1  -4  18 35058.3 1389.68   2
   1  -4  19 16228.7 1024.47   2
   1   4  19 15723.5 1047.65   2
  -1  -4  19 14209.0 975.178   2
  -1  -4  20-242.040 408.050   2
   1  -4  20-12.2702 370.281   2
   1   4  20-203.997 408.134   2
  -1  -4  21 7010.55 784.247   2
  -1   4  21 7245.25 846.524   2
   1   4  21 7321.70 805.242   2
   1  -4  21 6718.18 768.323   2
  -1  -4  22 1918.47 585.196   2
   1   4  22 1791.15 568.837   2
   1  -4  22 1098.05 538.125   2
  -1   4  22 1461.35 536.499   2
  -1  -4 -23 1416.95 327.480   7
   1  -4 -23 1495.53 336.580   7
  -1  -4 -24 1406.89 341.887   7
   1  -4 -24 2007.34 367.709   7
  -1   4 -24 1840.73 326.529   7
  -1  -4 -25 5341.08 389.739   7
   1   4 -25 5667.58 376.257   7
   1  -4 -25 5486.36 409.850   7
  -1   4 -25 5875.13 371.591   7
  -1   4 -26 1087.32 286.989   7
  -1  -4 -26 682.756 302.467   7
   1   4 -26 415.497 285.847   7
   1  -4 -26 608.441 310.043   7
  -1  -4 -27 2760.40 324.701   7
   1   4 -27 2855.84 312.808   7
  -1   4 -27 3021.78 306.879   7
   1  -4 -27 2568.15 333.369   7
   1   4 -28 1472.66 293.380   7
  -1   4 -28 2279.48 297.784   7
   1  -4 -28 1587.45 302.001   7
  -1  -4 -28 1685.44 288.579   7
  -1   4 -29 3336.86 293.033   7
   1   4 -29 2751.21 284.993   7
   1  -4 -29 2960.77 299.286   7
  -1  -4 -29 2913.06 289.838   7
   1  -4 -30 1517.49 251.751   7
  -1  -4 -30 1212.31 240.423   7
   1   4 -30 1734.62 256.174   7
   1   4 -31 571.225 221.467   8
  -1  -4 -31 599.301 203.573   7
   1  -4 -31 421.918 204.994   7
  -1   4 -32 281.285 203.306   8
   1   4 -32 164.247 199.269   8
   1  -4 -32 310.295 190.937   7
  -1  -4 -32 455.938 195.605   7
   1  -4 -33 960.441 198.354   7
  -1   4 -33 802.538 202.258   8
   1   4 -33 711.671 194.585   8
  -1   4 -34-161.663 176.953   8
  -1   4 -35 269.190 161.163   8
  -1  -5   0 86372.3 857.907   4
  -1  -5   1 8281.18 242.215   2
   1  -5   1 8688.03 318.269   2
  -1  -5  -1 8308.95 319.695   4
  -1  -5   1 8528.95 295.727   4
  -1  -5   2 18522.7 347.009   2
   1  -5   2 18916.7 433.209   2
  -1  -5  -2 18154.9 482.225   4
   1  -5   3 45776.7 682.368   2
  -1  -5   3 45289.4 596.397   2
   1   5  -3 44540.4 599.309   1
  -1   5  -3 46439.3 344.447   1
  -1   5  -3 46509.6 920.757   5
  -1  -5   3 47403.5 691.800   4
  -1   5   3 46587.5 937.974   5
  -1  -5   4 37955.5 616.325   2
   1  -5   4 38719.2 679.861   2
   1   5  -4 37267.1 565.427   1
  -1   5  -4 36777.9 827.111   5
  -1   5   4 36304.7 822.835   5
  -1  -5   5 593528. 2684.06   2
   1   5  -5 591095. 2333.26   1
  -1   5   5 596256. 3191.06   5
  -1  -5   5 602801. 2824.33   4
  -1   5  -5 595299. 3168.93   5
  -1  -5   6 15695.6 527.317   4
  -1  -5   6 15285.8 512.392   2
   1   5  -6 14730.4 434.882   1
   1  -5   6 14268.7 500.426   2
  -1   5   6 13484.7 525.926   5
  -1  -5   7 62986.2 1071.70   4
   1  -5   7 63661.2 1141.64   4
  -1  -5   7 62017.7 1039.94   2
   1   5  -7 66156.2 1195.18   3
   1   5  -7 63501.1 882.043   1
   1  -5   7 63178.0 1074.77   2
  -1  -5   8 10766.5 502.583   4
  -1  -5   8 10470.6 487.773   2
   1  -5   8 11242.5 535.338   4
   1   5  -8 10853.5 538.589   3
   1  -5   8 11803.7 519.699   2
   1  -5   9 2914.58 338.001   4
  -1  -5   9 3072.37 332.143   2
   1  -5   9 3099.16 334.344   2
  -1  -5   9 3187.48 329.658   4
   1   5  -9 2961.67 334.830   3
  -1  -5  10 28937.0 883.958   2
   1  -5  10 27957.1 860.825   2
   1   5 -10 28016.2 866.082   3
  -1   5 -10 27755.6 848.971   3
  -1   5 -11 14408.6 649.899   3
   1   5 -11 14285.2 661.337   3
   1  -5  11 13629.5 651.842   2
  -1  -5  11 14067.3 663.184   2
   1   5 -12 5343.34 456.080   3
  -1   5 -12 4959.06 432.043   3
  -1  -5  12 5026.58 460.043   2
   1  -5  12 4875.71 448.695   2
   1  -5  13 22816.1 912.061   2
  -1   5 -13 23092.5 849.370   3
   1   5 -13 22468.1 855.027   3
  -1  -5  13 24004.3 943.826   2
   1  -5  14 3170.44 440.792   2
  -1  -5  14 2734.12 419.951   2
  -1   5 -14 2633.67 380.464   3
   1   5 -14 2860.22 396.197   3
   1   5 -15 3799.54 437.669   3
  -1  -5  15 3326.24 461.678   2
   1  -5  15 3744.10 470.928   2
  -1   5 -15 3899.11 433.637   3
  -1   5 -16 8624.25 594.816   3
  -1  -5  16 8047.02 659.950   2
   1  -5  16 7941.60 660.725   2
   1   5 -16 7381.37 578.923   3
  -1  -5  17 20150.7 1035.27   2
   1  -5  17 19124.1 990.578   2
   1   5 -17 19831.2 919.605   3
  -1  -5  18 15530.8 957.880   2
   1  -5  18 15568.5 959.730   2
  -1  -5  19 1746.78 466.656   2
   1  -5  19 2035.25 489.713   2
   1   5  19 2260.13 551.000   2
   1  -5  20-49.0104 437.870   4
   1  -5  20 556.181 387.927   2
   1   5  20 305.518 417.130   2
  -1  -5  20 266.589 386.682   2
  -1  -5  20 496.615 441.133   4
  -1  -5  21 4721.30 679.445   2
   1  -5  21 4384.43 655.260   2
   1  -5  21 3719.03 620.846   4
  -1  -5  21 4279.44 682.504   4
  -1   5  21 4776.76 723.664   2
   1   5  21 4784.60 717.606   2
  -1  -5  22-218.453 495.585   4
   1   5  22-624.768 469.385   2
  -1  -5  22-216.602 451.842   2
   1  -5  22-159.803 443.754   2
   1  -5  22-391.121 498.454   4
  -1   5  22-308.609 475.904   2
  -1  -5 -23 6651.49 425.007   7
   1  -5 -23 6080.81 414.259   7
  -1  -5 -24 779.590 317.052   7
   1  -5 -24 674.724 332.391   7
   1  -5 -25 2209.80 339.099   7
  -1  -5 -25 2329.93 331.278   7
  -1  -5 -26 1501.59 325.214   7
   1  -5 -26 1462.20 335.966   7
  -1  -5 -27 5359.97 374.495   7
   1  -5 -27 5438.69 393.248   7
  -1  -5 -28 94.9199 243.381   7
   1  -5 -28-69.1773 250.596   7
  -1  -5 -29 990.094 250.068   7
   1  -5 -29 973.485 253.007   7
   1  -5 -30 1779.75 263.515   7
  -1  -5 -30 1663.26 248.283   7
  -1  -5 -31 577.156 195.522   7
   1  -5 -31 185.241 188.918   7
  -1   5 -31 209.925 207.077   8
   1   5 -31 249.540 213.397   8
  -1  -5 -32 895.801 210.264   7
   1  -5 -32 991.288 217.909   7
   1   5 -32 15.5087 192.003   8
  -1   5 -32 106.785 196.789   8
  -1   5 -33 189.806 190.688   8
   1   5 -33 185.827 181.340   8
   1  -5 -33 336.130 180.780   7
  -1   5 -34 177.430 170.913   8
  -1   5 -35 338.942 159.350   8
  -1  -6   0 136.450 172.529   4
  -1  -6   1 235.348 158.878   2
   1  -6   1 201.887 193.748   2
  -1  -6   1 378.645 179.920   4
  -1  -6  -1 372.158 183.125   4
   1  -6   2 79655.0 930.460   2
  -1  -6   2 78370.9 762.830   2
  -1  -6   3 4781.95 248.939   2
   1   6  -3 4818.10 261.472   1
  -1   6  -3 4921.25 180.501   1
   1  -6   3 4755.75 288.442   2
  -1   6  -3 6682.96 505.940   5
  -1   6   3 6393.76 480.442   5
  -1  -6   3 5063.86 297.387   4
  -1  -6   4 2122.75 275.402   2
   1   6  -4 1812.76 234.735   1
   1  -6   4 2490.78 262.944   2
  -1   6  -4 2713.26 146.463   1
  -1   6   4 1874.56 333.250   5
  -1   6  -4 2842.14 397.506   5
  -1  -6   4 2341.45 286.464   4
  -1  -6   5 889.334 220.993   4
   1   6  -5 784.603 165.391   1
  -1  -6   5 832.694 193.064   2
  -1   6  -5 706.312 320.437   5
  -1   6   5 836.512 271.939   5
   1   6  -6 5521.85 288.418   1
   1  -6   6 5457.53 337.205   2
  -1  -6   6 5417.74 326.191   2
   1  -6   6 5912.81 386.972   4
  -1  -6   6 5605.37 345.896   4
  -1  -6   7 914.838 221.853   2
   1   6  -7 892.187 189.667   1
   1   6  -7 1038.92 255.190   3
  -1  -6   7 737.702 210.105   4
   1  -6   7 854.112 212.633   2
   1  -6   7 931.699 228.801   4
   1  -6   8 3359.72 319.607   2
   1   6  -8 3254.57 354.738   3
  -1  -6   8 3420.72 329.902   4
   1  -6   8 3294.03 340.430   4
   1   6  -8 3378.29 279.504   1
  -1  -6   8 3519.76 330.448   2
   1   6  -9 1885.29 313.073   3
  -1  -6   9 1985.76 287.438   2
   1  -6   9 1926.45 287.944   2
   1  -6   9 1819.90 301.934   4
  -1  -6   9 1765.72 279.003   4
   1  -6  10 41209.9 1032.59   2
   1   6 -10 40837.8 1093.74   3
  -1  -6  10 41654.1 1030.22   2
   1  -6  10 39833.3 1068.98   4
  -1  -6  10 42183.7 1049.68   4
  -1  -6  11 7137.92 508.768   2
   1  -6  11 5816.06 472.111   2
  -1   6 -11 5886.01 472.973   3
   1  -6  11 5203.87 464.320   4
   1   6 -11 6097.27 486.608   3
  -1  -6  11 6148.25 477.280   4
   1  -6  12 22121.6 863.164   2
   1   6 -12 21952.8 873.209   3
  -1  -6  12 22092.7 849.263   2
   1  -6  12 20818.5 872.399   4
  -1  -6  12 22011.4 864.534   4
  -1   6 -12 22292.0 865.526   3
  -1  -6  13 255.291 280.929   4
  -1   6 -13 436.629 277.392   3
   1   6 -13 457.408 280.913   3
   1  -6  13 194.411 261.324   2
  -1  -6  13 296.151 275.240   2
   1  -6  13 468.558 292.990   4
  -1   6 -14 491.122 283.391   3
   1  -6  14 396.017 284.518   2
   1  -6  14 376.013 297.339   4
   1   6 -14 622.543 292.435   3
   1  -6  15 3098.44 473.501   4
  -1  -6  15 3943.48 509.924   4
  -1   6 -15 3072.74 415.196   3
  -1  -6  15 3677.80 477.137   2
   1   6 -15 3430.27 437.630   3
   1  -6  15 3415.39 460.415   2
  -1  -6  16 1059.64 376.064   2
   1  -6  16 1075.16 371.055   2
  -1   6 -16 1102.06 358.869   3
   1  -6  16 485.363 351.449   4
   1   6 -16 936.922 351.722   3
  -1  -6  16 959.992 376.557   4
   1   6 -17 3234.70 465.358   3
  -1  -6  17 3362.17 531.614   4
   1  -6  17 2788.25 477.112   2
   1  -6  17 3074.06 514.980   4
  -1  -6  17 3107.03 491.398   2
   1   6 -18 26944.1 1124.97   3
  -1  -6  18 25726.4 1196.07   2
  -1  -6  18 26991.6 1279.65   4
   1  -6  18 26389.1 1206.56   2
   1  -6  18 25743.2 1259.23   4
   1  -6  19-360.799 387.004   2
   1  -6  19-394.641 419.120   4
   1   6  19-236.742 414.192   2
  -1  -6  19-29.5197 373.929   2
  -1  -6  19 89.2836 395.054   4
  -1  -6  20 105.741 397.524   2
   1  -6  20-390.915 459.597   4
   1  -6  20-84.4143 378.561   2
   1   6  20 19.0056 407.135   2
  -1  -6  20-170.611 440.588   4
   1  -6  21 443.063 426.038   2
  -1  -6  21-306.036 469.027   4
   1  -6  21 332.633 443.461   4
  -1  -6  21 117.927 419.297   2
   1   6  21 79.2964 430.404   2
   1  -6  22 2066.66 536.605   2
   1   6  22 1938.71 594.223   2
   1  -6  22 1799.54 582.888   4
  -1  -6  22 2522.26 597.757   2
  -1  -6  22 1194.93 535.393   4
  -1  -6 -23 93.9368 310.039   7
   1  -6 -23-53.7285 308.217   7
   1  -6 -24 4932.31 463.245   7
  -1  -6 -24 6123.90 455.721   7
  -1  -6 -25 535.551 288.680   7
   1  -6 -25 699.399 311.841   7
  -1  -6 -26 872.633 305.967   7
   1  -6 -26 815.030 314.825   7
   1  -6 -27-330.880 275.111   7
  -1  -6 -27-458.330 269.689   7
   1  -6 -28 5417.64 413.603   7
  -1  -6 -28 6205.52 403.843   7
   1  -6 -29 1599.72 274.090   7
   1   6 -29 1167.21 270.319   8
  -1  -6 -29 2131.36 268.134   7
   1   6 -30 390.796 230.751   8
   1  -6 -30 1149.87 230.530   7
  -1   6 -30 424.469 225.187   8
  -1  -6 -30 1150.30 231.428   7
  -1   6 -31 653.614 225.570   8
  -1  -6 -31 657.142 197.728   7
   1  -6 -31 637.408 200.582   7
   1   6 -31 644.723 224.266   8
   1   6 -32 121.664 190.484   8
  -1   6 -32-65.3458 195.920   8
   1  -6 -33 81.5686 171.958   7
  -1   6 -33 88.9371 181.419   8
   1   6 -33 642.541 188.513   8
  -1   6 -34-144.183 168.110   8
  -1   6 -35 913.566 167.171   8
  -1  -7   0 32786.4 650.276   4
   1  -7   1 42719.0 728.887   2
  -1  -7   1 42738.0 730.134   4
  -1  -7  -1 42397.1 769.340   4
   1  -7   2 16382.5 478.212   2
  -1  -7   2 15374.8 388.831   2
  -1  -7   2 15907.9 466.190   4
  -1  -7  -2 16088.2 512.272   4
   1  -7   3 17775.4 500.468   2
  -1  -7   3 16622.9 406.710   2
   1   7  -3 16621.4 432.396   1
  -1  -7  -3 17307.3 570.837   4
  -1  -7   3 17706.5 495.608   4
  -1   7   3 17478.1 688.967   5
  -1   7  -3 18273.9 707.869   5
   1  -7   4 27736.6 620.529   2
   1   7  -4 26899.3 539.373   1
  -1   7  -4 27643.1 348.390   1
  -1  -7   4 28514.1 555.351   2
  -1   7   4 26678.5 835.488   5
   1  -7   4 28810.8 706.024   4
  -1  -7   4 28862.3 650.152   4
  -1  -7   5 38600.9 691.078   2
   1  -7   5 38273.9 751.053   2
   1   7  -5 36454.3 640.724   1
  -1  -7   5 37676.9 781.062   4
   1  -7   5 39092.2 839.621   4
  -1  -7   6 13221.0 469.924   2
   1  -7   6 15213.5 514.765   2
   1   7  -6 13841.8 431.675   1
  -1  -7   6 15482.4 532.786   4
   1  -7   6 15046.3 569.925   4
   1  -7   7 16577.5 572.483   2
   1   7  -7 17770.8 488.375   1
  -1  -7   7 16630.3 547.489   2
  -1  -7   7 16835.2 588.546   4
   1  -7   7 16432.0 613.217   4
   1   7  -8 7260.01 354.878   1
  -1  -7   8 7219.60 409.819   2
   1   7  -8 7035.75 485.835   3
   1  -7   8 7151.29 412.208   2
   1  -7   8 6935.65 436.929   4
  -1  -7   8 7308.32 425.679   4
   1  -7   9 30778.6 850.713   2
   1   7  -9 29819.0 964.988   3
  -1  -7   9 30399.2 826.067   2
  -1  -7   9 30604.5 860.627   4
   1  -7   9 31169.5 925.308   4
   1  -7  10 1173.88 291.480   4
  -1  -7  10 1188.38 290.706   4
   1  -7  10 1171.69 298.472   2
  -1  -7  10 912.426 261.447   2
   1   7 -10 989.636 283.824   3
  -1  -7  11 53422.4 1229.05   2
  -1   7 -11 50630.2 1302.66   3
  -1  -7  11 52636.2 1241.49   4
   1  -7  11 50844.4 1279.31   4
   1   7 -11 50194.8 1302.34   3
   1  -7  11 51745.3 1217.76   2
  -1   7 -12 2963.51 396.698   3
   1   7 -12 3094.40 414.986   3
   1  -7  12 3350.00 445.043   2
  -1  -7  12 2969.30 404.650   2
   1  -7  12 2915.61 401.692   4
  -1  -7  12 2925.75 377.640   4
  -1  -7  13 1461.21 349.920   4
   1   7 -13 1188.98 330.081   3
   1  -7  13 1583.67 385.843   4
  -1   7 -13 1269.25 361.161   3
   1  -7  13 1293.44 369.459   2
  -1  -7  13 1713.22 375.257   2
  -1  -7  14 489.685 315.413   4
   1   7 -14 528.918 303.871   3
   1  -7  14 281.168 280.103   2
  -1  -7  14 209.881 273.796   2
  -1   7 -14 166.228 283.737   3
   1  -7  14 81.4297 279.351   4
   1  -7  15 4009.69 506.357   4
  -1  -7  15 4752.10 530.965   4
  -1  -7  15 4755.79 519.841   2
   1  -7  15 4237.96 497.139   2
   1   7 -15 4521.57 497.906   3
  -1   7 -15 4778.38 515.597   3
   1  -7  16 1241.15 383.589   4
  -1   7 -16 1482.14 368.685   3
  -1  -7  16 1339.68 377.258   4
   1  -7  16 1554.91 386.215   2
  -1  -7  16 1459.28 390.533   2
   1   7 -16 1595.68 362.704   3
  -1  -7  17 2368.07 463.118   2
   1   7 -17 2417.30 460.042   3
   1  -7  17 1955.09 438.820   4
  -1   7 -17 2443.55 431.937   3
  -1  -7  17 2037.06 463.624   4
   1  -7  17 2257.37 453.023   2
   1  -7  18 256.438 343.791   2
  -1  -7  18 5.77411 400.829   4
   1   7 -18 408.480 358.471   3
  -1  -7  18 336.642 357.723   2
   1  -7  18 214.426 385.019   4
   1  -7  19 9963.53 870.286   4
  -1  -7  19 11113.4 900.555   4
   1  -7  19 9716.77 802.976   2
  -1  -7  19 9893.70 822.419   2
   1  -7  20-15.5025 415.500   2
  -1  -7  20-99.4263 390.436   2
   1  -7  20-93.1963 418.984   4
   1   7  20 574.571 462.801   2
  -1  -7  20 142.997 437.589   4
  -1  -7  21 4873.64 697.402   2
  -1  -7  21 5145.42 754.971   4
   1   7  21 4467.28 704.511   2
   1  -7  21 4305.50 681.792   4
   1  -7  21 4859.03 663.821   2
  -1  -7 -22 805.920 351.332   7
   1  -7 -22 1471.94 377.044   7
   1  -7 -23 3585.97 384.764   7
  -1  -7 -23 3122.66 362.883   7
   1  -7 -24 1488.39 349.412   7
  -1  -7 -24 1296.26 327.992   7
   1  -7 -25 2564.52 359.391   7
  -1  -7 -25 3190.14 364.044   7
  -1  -7 -26 2707.71 341.092   7
   1  -7 -26 2448.96 350.090   7
   1   7 -27 2567.77 333.376   8
   1  -7 -27 2881.03 320.023   7
  -1  -7 -27 2947.21 315.304   7
   1  -7 -28 1398.18 291.086   7
  -1   7 -28 796.616 270.367   8
  -1  -7 -28 1620.24 280.092   7
   1  -7 -29 663.694 233.435   7
   1   7 -29 473.478 248.252   8
  -1  -7 -29 376.694 218.473   7
  -1   7 -29 304.555 235.133   8
  -1  -7 -30 528.251 212.186   7
   1   7 -30 79.6432 223.180   8
   1  -7 -30 364.400 214.047   7
  -1   7 -30 201.048 223.351   8
   1   7 -31 1847.22 255.090   8
  -1  -7 -31 2796.97 242.089   7
  -1   7 -31 1873.54 256.873   8
   1  -7 -31 2457.95 238.100   7
   1  -7 -32 52.8906 176.110   7
   1   7 -32-108.151 190.021   8
  -1   7 -32 230.150 195.476   8
   1  -7 -33 267.851 175.953   7
  -1   7 -33 407.524 187.715   8
   1   7 -33 409.827 180.947   8
  -1   7 -34 359.510 170.592   8
   1  -8   0-151.154 164.484   4
  -1  -8   0 253.007 163.850   4
  -1  -8  -1 11612.6 456.341   4
  -1  -8   1 11397.8 427.631   4
   1  -8   1 11444.8 433.490   4
   1  -8  -1 11901.8 459.739   4
  -1   8  -1 11996.8 603.378   5
  -1   8   1 11753.3 596.028   5
  -1  -8   2 4466.90 254.073   2
   1  -8   2 4845.22 317.353   2
   1  -8  -2 4862.12 328.106   4
  -1   8   2 5784.16 462.666   5
  -1  -8   2 4804.21 294.515   4
   1  -8   2 5441.30 330.762   4
  -1  -8   3 5878.18 283.601   2
   1   8  -3 5971.95 291.555   1
   1  -8   3 6024.22 325.086   2
  -1  -8   3 6751.45 336.622   4
   1  -8   3 6906.69 364.125   4
  -1  -8  -3 6284.82 390.082   4
   1  -8  -3 6187.81 376.341   4
  -1  -8   4 636.231 155.133   2
   1   8  -4 432.905 155.813   1
   1  -8   4 545.478 179.425   2
  -1   8  -4 474.974 115.925   1
   1  -8  -4 791.462 271.271   4
  -1  -8   4 511.706 174.345   4
   1  -8   4 462.263 176.661   4
   1   8  -5 3727.05 262.998   1
   1  -8   5 4026.45 296.482   2
  -1   8  -5 4214.28 168.709   1
  -1  -8   5 4168.80 273.063   2
   1  -8   5 4175.20 331.144   4
  -1  -8   5 4364.59 316.451   4
  -1  -8   6 2068.69 225.574   2
   1  -8   6 2220.85 254.560   2
   1   8  -6 1767.83 210.630   1
  -1  -8   6 2151.55 251.183   4
   1  -8   6 2283.13 274.901   4
  -1  -8   7 52879.7 948.078   2
   1   8  -7 53817.5 826.569   1
   1  -8   7 52962.2 996.360   2
  -1  -8   7 53124.4 1027.58   4
   1  -8   7 52585.2 1098.30   4
   1   8  -8 7160.90 518.679   3
   1   8  -8 7148.62 362.995   1
  -1  -8   8 6836.12 396.942   2
   1  -8   8 7105.08 424.080   2
   1  -8   8 6743.04 448.224   4
  -1  -8   8 7114.56 433.692   4
   1   8  -9 61620.6 1435.76   3
   1  -8   9 64618.9 1216.20   2
  -1  -8   9 61907.7 1163.00   2
   1  -8   9 61925.1 1293.76   4
  -1  -8   9 62648.1 1231.90   4
   1  -8  10 4812.84 410.576   2
   1   8 -10 4635.94 466.351   3
  -1  -8  10 4265.89 380.134   2
  -1  -8  10 4668.42 404.771   4
   1  -8  10 4162.95 409.483   4
   1   8 -11 388.366 281.874   3
  -1  -8  11 135.621 253.102   2
  -1  -8  11 317.240 282.378   4
   1  -8  11 370.507 254.602   2
   1  -8  11 771.659 302.052   4
  -1   8 -12 749.049 309.895   3
  -1  -8  12 507.232 281.732   4
  -1  -8  12 322.733 278.974   2
   1  -8  12 727.605 325.386   4
   1  -8  12 648.111 298.826   2
   1   8 -12 536.249 303.790   3
  -1   8 -13 10109.8 679.705   3
   1  -8  13 9756.87 611.357   2
  -1  -8  13 9707.26 614.026   2
   1   8 -13 9993.60 684.758   3
  -1  -8  13 9569.32 633.255   4
   1  -8  13 9133.36 641.138   4
   1  -8  14 1710.54 387.556   4
   1   8 -14 1851.68 381.964   3
  -1   8 -14 1545.97 351.658   3
   1  -8  14 1645.17 351.176   2
  -1  -8  14 1618.50 369.469   4
  -1  -8  14 1383.01 338.621   2
   1   8 -15 10070.6 722.761   3
   1  -8  15 10497.8 695.113   2
  -1   8 -15 10300.0 713.109   3
   1  -8  15 10134.7 730.572   4
  -1  -8  15 10311.4 685.113   2
  -1  -8  15 10861.7 735.047   4
   1  -8  16 1618.35 405.042   2
  -1  -8  16 1725.92 399.423   2
   1  -8  16 1926.08 426.075   4
   1   8 -16 1951.64 432.816   3
  -1   8 -16 2086.93 412.508   3
  -1  -8  16 1833.23 427.390   4
   1  -8  17 11317.2 851.733   4
   1   8 -17 10919.2 792.246   3
   1  -8  17 11407.0 787.028   2
  -1  -8  17 11653.5 814.282   2
  -1   8 -17 11408.5 788.864   3
  -1  -8  17 12272.2 879.013   4
   1  -8  18 4721.15 567.194   2
  -1  -8  18 4519.33 585.166   2
  -1  -8  18 4462.63 601.184   4
   1   8 -18 4611.23 577.876   3
   1  -8  18 4422.22 615.890   4
  -1  -8  19 5451.21 660.637   2
   1  -8  19 4557.41 606.864   2
   1  -8  19 4747.15 671.585   4
  -1  -8  19 4229.52 644.426   4
   1  -8  20 1248.94 495.960   4
  -1  -8  20 1583.43 504.310   2
   1   8  20 1859.27 551.620   2
   1  -8  20 2042.62 508.693   2
  -1  -8  20 1084.42 498.685   4
   1  -8  21 1987.11 571.743   4
   1  -8  21 2116.00 530.533   2
  -1  -8  21 2169.12 560.090   2
   1   8  21 2386.15 632.268   2
  -1  -8  21 2124.87 606.243   4
   1  -8 -22 419.525 306.716   7
  -1  -8 -22 216.734 295.487   7
   1  -8 -23 4388.73 386.313   7
  -1  -8 -23 5014.06 389.801   7
  -1  -8 -24 2030.65 356.976   7
   1  -8 -24 1946.99 384.285   7
   1   8 -25 4539.36 393.832   8
  -1  -8 -25 5789.42 390.595   7
   1  -8 -25 5391.11 394.423   7
   1   8 -26 388.076 274.712   8
  -1  -8 -26 464.083 282.690   7
   1  -8 -26 422.695 283.215   7
  -1   8 -26-161.064 265.144   8
  -1  -8 -27-157.707 243.652   7
   1  -8 -27 108.261 256.604   7
   1   8 -27 110.973 247.486   8
  -1   8 -27-204.565 250.583   8
  -1  -8 -28 645.520 251.121   7
   1  -8 -28 872.714 267.103   7
  -1   8 -28 594.620 250.505   8
   1   8 -28-89.2533 245.790   8
  -1  -8 -29 1742.03 246.147   7
  -1   8 -29 1535.97 273.657   8
   1   8 -29 1377.38 268.038   8
   1  -8 -29 2008.31 259.315   7
  -1  -8 -30 158.127 200.960   7
   1   8 -30-165.445 216.354   8
   1  -8 -30 316.017 206.989   7
  -1   8 -30-32.3049 210.246   8
   1  -8 -31 209.566 184.765   7
   1   8 -31-193.566 207.206   8
  -1  -8 -31 170.624 188.037   7
  -1   8 -31 154.845 203.256   8
  -1   8 -32-54.5030 184.763   8
   1   8 -32-26.3703 181.541   8
   1  -8 -32-106.804 173.500   7
   1   8 -33 487.914 175.928   8
   1  -8 -33 447.683 173.845   7
  -1   8 -33 631.407 187.489   8
  -1   8 -34 128.942 157.047   8
   1  -9   0 1867.04 233.118   4
  -1  -9   0 6964.89 429.842   4
   1  -9  -1 552.157 187.611   4
   1  -9   1 655.283 192.482   4
  -1  -9   1 468.763 172.838   4
  -1  -9  -1 517.187 194.820   4
   1  -9   2 4550.81 320.271   2
  -1  -9  -2 4217.04 330.404   4
  -1  -9   2 4861.71 390.387   4
   1  -9  -2 4189.75 331.947   4
   1  -9   2 4816.89 337.191   4
   1   9  -3 5587.70 318.484   1
  -1  -9   3 5775.18 300.112   2
   1  -9   3 5615.76 335.880   2
   1  -9  -3 5300.30 379.685   4
  -1  -9   3 5656.81 333.567   4
  -1  -9  -3 5618.13 393.109   4
   1  -9   3 6013.24 366.676   4
  -1  -9   4 3445.49 263.009   2
   1  -9   4 3250.42 275.970   2
   1   9  -4 3157.35 261.371   1
   1  -9   4 3544.16 303.154   4
   1  -9  -4 3243.04 334.859   4
  -1  -9   4 3580.46 294.850   4
   1  -9   5 973.208 216.407   2
   1   9  -5 674.588 195.949   1
  -1  -9   5 591.333 184.269   2
   1  -9   5 933.348 217.415   4
  -1  -9   5 621.879 185.084   4
   1  -9   6 6235.78 389.703   2
   1   9  -6 5242.58 304.567   1
  -1  -9   6 5332.30 319.215   2
  -1  -9   6 5516.01 368.672   4
   1  -9   6 5755.46 407.776   4
   1  -9   7 1500.39 248.777   2
   1   9  -7 1188.01 206.172   1
  -1  -9   7 1667.55 250.280   2
   1  -9   7 1278.34 256.753   4
  -1  -9   7 1718.20 272.634   4
  -1  -9   8 6595.65 403.856   2
   1  -9   8 7145.59 452.453   2
   1   9  -8 6525.72 516.880   3
   1  -9   8 6766.97 472.920   4
  -1  -9   8 7273.41 457.485   4
  -1  -9   9-185.141 227.766   4
   1  -9   9-182.056 245.502   4
   1   9  -9-109.933 256.656   3
  -1  -9   9-141.705 225.753   2
   1  -9   9-91.2048 226.511   2
   1   9 -10 420.522 264.860   3
  -1  -9  10 433.213 233.624   2
  -1  -9  10 532.414 244.494   4
   1  -9  10 929.144 283.750   2
   1  -9  10 522.673 268.093   4
   1  -9  11 929.985 272.789   2
   1   9 -11 1841.24 527.285   3
  -1  -9  11 1579.50 396.926   2
   1  -9  11 1042.17 303.253   4
  -1  -9  11 1651.74 360.570   4
   1   9 -12 4698.71 509.629   3
  -1   9 -12 4942.91 524.000   3
  -1  -9  12 5015.93 452.756   2
   1  -9  12 5188.01 467.880   2
  -1  -9  12 5336.05 495.533   4
   1  -9  12 5451.46 510.080   4
  -1  -9  13 200.776 263.169   2
  -1   9 -13 522.225 326.725   3
   1  -9  13 438.313 297.210   2
   1  -9  13 552.686 318.597   4
  -1  -9  13 48.3126 284.272   4
   1   9 -13 503.908 286.068   3
  -1   9 -14 1673.06 395.047   3
   1  -9  14 1274.95 331.962   2
   1   9 -14 1509.45 384.110   3
  -1  -9  14 1085.00 337.872   2
   1  -9  14 1130.85 349.333   4
  -1  -9  14 1324.97 369.717   4
  -1  -9  15 727.277 342.996   4
   1   9 -15 479.203 317.671   3
  -1   9 -15 475.915 335.833   3
   1  -9  15 205.154 304.222   2
  -1  -9  15 264.137 307.942   2
   1  -9  15 399.615 329.440   4
  -1   9 -16 4131.34 540.669   3
   1   9 -16 3968.58 530.385   3
   1  -9  16 4670.66 528.880   2
  -1  -9  16 4223.96 516.323   2
  -1  -9  16 4256.43 540.054   4
   1  -9  16 4911.73 581.704   4
   1  -9  17 208.658 315.223   2
  -1  -9  17-15.0219 338.133   2
   1  -9  17 77.9636 340.389   4
  -1  -9  17 62.5842 354.747   4
   1   9 -17-1.32028 339.019   3
  -1   9 -17 237.902 330.951   3
  -1  -9  18 754.531 384.925   2
  -1  -9  18 937.156 438.464   4
  -1   9 -18 785.855 436.850   3
   1  -9  18 519.253 424.742   4
   1  -9  18 677.331 400.664   2
   1   9 -18 1006.60 447.143   3
   1  -9  19 1021.36 453.210   4
  -1  -9  19 474.071 389.168   2
   1   9 -19 986.872 424.553   3
  -1  -9  19 855.918 471.291   4
   1  -9  19 1317.12 417.124   2
   1  -9  20 705.590 423.333   2
  -1  -9  20 1128.38 508.860   4
   1  -9  20 532.494 456.111   4
  -1  -9  20 945.135 449.139   2
   1   9  20 1361.27 526.825   2
  -1  -9  21-688.224 603.172   4
  -1  -9  21-878.439 553.266   2
   1  -9 -22 2259.49 427.969   7
  -1  -9 -22 2358.88 405.471   7
  -1  -9 -23 67.5824 288.658   7
   1  -9 -23-46.7984 294.770   7
   1   9 -23-9.60495 282.327   8
  -1   9 -24-353.998 280.435   8
   1   9 -24-285.553 281.203   8
  -1  -9 -24 280.678 286.864   7
   1  -9 -24 326.440 310.248   7
  -1  -9 -25 135.607 269.848   7
   1  -9 -25-113.475 280.513   7
   1   9 -25-225.641 281.702   8
  -1   9 -25-11.1207 262.270   8
   1  -9 -26 2217.89 352.623   7
  -1  -9 -26 3128.51 342.923   7
   1   9 -26 283.857 269.102   8
  -1  -9 -27 130.594 236.489   7
  -1   9 -27-235.081 250.870   8
   1   9 -27-78.4960 247.164   8
   1  -9 -27 34.4358 244.505   7
  -1   9 -28 60.5308 233.373   8
  -1  -9 -28-233.430 220.200   7
   1  -9 -28 282.954 231.836   7
   1   9 -28-102.053 240.709   8
  -1  -9 -29 97.4838 204.588   7
   1   9 -29-24.6006 227.045   8
   1  -9 -29 35.2454 206.948   7
  -1   9 -29 262.296 224.056   8
  -1  -9 -30 606.483 217.362   7
  -1   9 -30 76.0834 209.830   8
   1  -9 -30 785.372 223.919   7
   1   9 -30 335.352 213.091   8
  -1   9 -31 724.267 217.209   8
   1   9 -31 398.507 201.301   8
   1  -9 -31 895.159 204.253   7
  -1  -9 -31 1124.22 209.912   7
  -1   9 -32 99.3163 181.136   8
   1  -9 -32 331.277 175.024   7
   1   9 -32 250.425 181.556   8
  -1   9 -33 160.804 171.683   8
   1   9 -33 274.001 165.560   8
  -1   9 -34 451.484 161.537   8
  -1 -10   0 401.960 238.342   4
   1 -10   0 64.1012 174.546   4
  -1 -10  -1 50441.3 1026.51   4
   1 -10   1 49446.9 990.656   4
  -1 -10   1 50423.9 970.879   4
   1 -10  -1 50059.2 1041.78   4
   1 -10   2 26492.3 730.663   4
  -1 -10   2 26053.1 700.443   4
   1 -10  -2 25423.3 766.706   4
  -1 -10  -2 24437.4 752.702   4
   1 -10   3 24414.6 671.720   2
   1  10  -3 22279.1 592.375   1
  -1 -10   3 23640.3 674.547   4
  -1 -10  -3 22421.8 765.998   4
   1 -10  -3 22421.3 760.331   4
   1 -10   3 24120.6 708.430   4
   1  10  -4 127.999 186.120   1
   1 -10   4-23.7038 196.781   2
  -1 -10   4 74.2355 170.870   2
  -1 -10   4 199.708 183.357   4
   1 -10   4 78.1063 177.917   4
   1 -10  -4 462.636 224.509   4
   1  10  -5 3325.53 275.346   1
  -1 -10   5 3635.75 288.889   2
   1 -10   5 4027.98 323.214   2
  -1 -10   5 3987.50 332.257   4
   1 -10   5 3375.50 325.202   4
  -1 -10   6 3798.55 294.190   2
   1 -10   6 4440.85 340.563   2
  -1 -10   6 3941.86 332.424   4
   1 -10   6 4146.35 361.141   4
   1 -10   7 45239.9 960.173   2
  -1 -10   7 44163.5 880.357   2
   1 -10   7 44011.3 1051.88   4
  -1 -10   7 44637.2 1004.43   4
   1 -10   8 20108.7 685.093   2
  -1 -10   8 20218.3 657.452   2
  -1 -10   8 19783.3 715.928   4
   1 -10   8 19394.3 745.151   4
  -1 -10   9 76107.0 1287.48   2
   1  10  -9 76230.6 1744.38   3
   1 -10   9 77290.0 1365.17   2
   1 -10   9 73964.5 1467.08   4
  -1 -10   9 73980.9 1389.57   4
   1  10 -10 15364.7 835.136   3
  -1 -10  10 15376.9 645.745   2
   1 -10  10 14865.9 645.862   2
   1 -10  10 13708.0 680.464   4
  -1 -10  10 14851.1 680.135   4
   1 -10  11 1805.21 344.201   4
  -1 -10  11 2021.63 341.672   4
   1 -10  11 2304.85 345.848   2
   1  10 -11 2407.14 432.300   3
  -1 -10  11 1847.20 308.390   2
   1 -10  12 1162.22 316.591   2
  -1 -10  12 734.104 274.313   2
   1 -10  12 1228.61 343.988   4
  -1  10 -12 1112.75 349.632   3
   1  10 -12 938.459 343.594   3
  -1 -10  12 1110.78 303.367   4
   1 -10  13 1933.96 349.588   2
   1  10 -13 2520.94 440.876   3
   1 -10  13 1897.22 384.536   4
  -1 -10  13 2117.64 383.029   4
  -1 -10  13 2207.48 374.019   2
  -1  10 -13 1882.63 403.676   3
  -1 -10  14 80.0438 268.130   2
  -1  10 -14-176.025 322.637   3
   1  10 -14 111.130 301.547   3
   1 -10  14-132.471 289.364   4
   1 -10  14 83.4478 277.687   2
  -1 -10  14-129.033 305.554   4
   1 -10  15 4782.79 511.042   2
  -1  10 -15 5030.24 580.367   3
   1  10 -15 4884.40 599.035   3
  -1 -10  15 5109.32 525.323   2
   1 -10  15 4576.35 543.004   4
  -1 -10  15 5051.23 543.646   4
   1 -10  16 372.222 341.377   4
   1 -10  16 750.419 342.377   2
  -1 -10  16 810.059 352.274   2
   1  10 -16 1106.40 408.569   3
  -1 -10  16 934.194 402.695   4
  -1  10 -16 897.750 386.693   3
  -1 -10  17 7486.20 658.031   2
  -1  10 -17 7410.35 719.438   3
   1  10 -17 7349.04 725.748   3
   1 -10  17 7022.86 641.215   2
  -1 -10  17 7082.14 685.570   4
   1 -10  17 6413.28 686.878   4
  -1 -10  18 1990.91 477.685   2
   1 -10  18 1662.53 461.337   2
   1 -10  18 1412.79 464.986   4
  -1 -10  18 2298.25 546.665   4
  -1  10 -18 1765.93 477.154   3
   1  10 -18 1541.49 460.054   3
  -1 -10  19 3142.31 604.547   4
   1  10 -19 3752.89 605.029   3
   1 -10  19 3444.89 596.404   4
   1 -10  19 3448.97 544.876   2
   1 -10  20 317.634 421.858   2
   1 -10  20 132.347 458.681   4
  -1 -10  20-992.784 591.153   4
   1  10 -21 4223.16 369.884   8
  -1  10 -21 4841.63 389.844   8
   1 -10 -21 5190.03 402.581   7
  -1 -10 -21 5102.57 382.991   7
   1  10 -22-194.310 282.337   8
   1 -10 -22 163.287 303.211   7
  -1  10 -22 5.75981 276.314   8
  -1 -10 -22-7.15549 286.584   7
   1  10 -23 5518.55 412.625   8
  -1  10 -23 5391.61 414.970   8
   1 -10 -23 5861.06 402.897   7
  -1 -10 -23 6209.20 395.777   7
   1 -10 -24 84.0630 288.190   7
  -1 -10 -24 550.407 285.279   7
  -1  10 -24-166.406 278.358   8
   1  10 -24 227.950 273.717   8
  -1  10 -25 3897.35 370.507   8
   1  10 -25 3400.68 352.329   8
   1 -10 -25 3941.74 348.249   7
  -1 -10 -25 4634.47 352.613   7
   1  10 -26-156.879 258.767   8
   1 -10 -26 12.1778 251.816   7
  -1 -10 -26 23.5744 243.671   7
  -1  10 -26 2.88839 254.330   8
  -1 -10 -27 159.465 225.818   7
   1 -10 -27 175.404 238.572   7
  -1  10 -27 103.870 240.177   8
   1  10 -27 50.1083 243.703   8
   1  10 -28 373.031 240.385   8
  -1  10 -28 235.364 237.209   8
  -1 -10 -28 883.780 245.118   7
   1 -10 -28 599.769 248.824   7
  -1 -10 -29 706.010 214.655   7
   1  10 -29 635.293 233.958   8
   1 -10 -29 714.152 220.715   7
  -1  10 -29 477.726 226.591   8
   1  10 -30 139.958 204.379   8
  -1 -10 -30 647.432 209.645   7
  -1  10 -30 114.385 207.087   8
   1 -10 -30 862.701 217.289   7
   1  10 -31 169.559 191.556   8
  -1  10 -31 272.764 198.378   8
   1 -10 -31 227.648 179.834   7
   1 -10 -32 306.354 172.546   7
  -1  10 -32 57.9019 177.955   8
   1  10 -33 73.1694 154.279   8
  -1  10 -33-164.126 167.519   8
  -1  10 -34 47.2285 143.670   8
   1 -11   0 84548.8 1399.61   4
  -1 -11   0 85352.0 1388.59   4
   1 -11   1 7152.19 446.737   4
   1 -11  -1 7605.69 474.599   4
  -1 -11  -1 6959.31 453.983   4
  -1 -11   1 7248.80 441.551   4
  -1 -11   2 3028.75 301.836   4
  -1 -11  -2 2699.86 354.837   4
   1 -11  -2 2196.79 297.592   4
   1 -11   2 2299.37 282.555   4
   1  11  -3 4940.75 342.636   1
   1 -11  -3 4648.42 413.202   4
  -1 -11  -3 4362.33 400.439   4
   1 -11   3 4999.37 380.230   4
  -1 -11   3 5380.05 374.908   4
  -1 -11   4 620.157 187.035   2
   1 -11   4 541.604 223.322   2
   1 -11   4 386.920 201.206   4
   1 -11  -4 966.804 277.301   4
  -1 -11   4 404.165 194.125   4
  -1 -11   5 73379.6 1092.63   2
   1 -11   5 68442.2 1170.20   2
   1 -11   5 66926.9 1262.84   4
  -1 -11   5 72379.6 1259.81   4
   1 -11   6 11727.7 546.728   2
  -1 -11   6 11552.5 485.365   2
  -1 -11   6 11486.1 548.653   4
   1 -11   6 11126.6 572.735   4
   1 -11   7 141818. 1768.26   2
  -1 -11   7 141641. 1613.58   2
   1 -11   7 140967. 1937.69   4
  -1 -11   7 141090. 1828.08   4
   1 -11   8 481.755 257.048   2
  -1 -11   8 501.936 272.885   2
  -1 -11   8 748.204 311.767   4
   1 -11   8 837.103 297.186   4
   1  11  -9 3008.94 437.646   3
   1 -11   9 4087.02 387.220   2
  -1 -11   9 3985.83 356.294   2
  -1 -11   9 3714.38 374.437   4
   1 -11   9 3748.13 401.171   4
  -1 -11  10 12223.6 577.412   2
   1  11 -10 12735.1 805.015   3
   1 -11  10 13001.1 633.056   2
  -1 -11  10 12212.6 625.091   4
   1 -11  10 11821.2 654.907   4
   1  11 -11 5131.36 576.510   3
   1 -11  11 4563.32 434.102   2
  -1 -11  11 4507.86 403.901   2
  -1 -11  11 4545.40 440.731   4
   1 -11  11 4317.66 454.508   4
   1  11 -12 318.567 314.334   3
   1 -11  12 337.922 258.722   2
  -1 -11  12 241.378 250.225   2
   1 -11  12 328.488 272.465   4
  -1  11 -12 865.361 350.567   3
  -1 -11  12 414.147 271.522   4
   1 -11  13 2737.66 406.535   2
  -1 -11  13 3231.50 418.357   2
   1 -11  13 2602.78 424.805   4
   1  11 -13 2645.57 463.584   3
  -1  11 -13 2968.22 491.975   3
  -1 -11  13 2830.91 430.686   4
  -1 -11  14-212.499 305.187   2
   1 -11  14 103.377 306.383   4
   1  11 -14 217.538 327.089   3
   1 -11  14 512.378 319.052   2
  -1 -11  14-112.371 315.777   4
  -1  11 -14 247.788 343.703   3
   1 -11  15 2502.19 464.933   4
   1 -11  15 3164.95 446.607   2
  -1 -11  15 2600.52 444.187   4
  -1  11 -15 2966.67 504.227   3
   1  11 -15 3255.98 528.132   3
  -1 -11  16 366.045 347.379   4
   1  11 -16 877.796 378.772   3
   1 -11  16 896.193 348.898   2
  -1  11 -16 978.895 400.247   3
   1 -11  16 653.747 360.133   4
   1  11 -17 10719.6 861.087   3
   1 -11  17 10255.7 753.681   2
  -1  11 -17 10881.8 892.242   3
   1 -11  17 9950.14 795.087   4
  -1 -11  17 9725.57 781.934   4
   1 -11  18 1194.34 426.907   2
  -1 -11  18 1076.30 479.443   4
   1 -11  18 998.265 462.141   4
   1  11 -18 1299.02 477.403   3
  -1  11 -18 1410.81 504.786   3
   1  11 -19 6295.04 749.540   3
   1 -11  19 6009.26 670.617   2
   1 -11  19 5581.59 703.411   4
  -1 -11  19 7632.22 797.213   4
   1  11 -20-228.430 293.820   8
  -1  11 -20-728.835 306.017   8
   1  11 -21 5367.63 405.355   8
  -1  11 -21 4989.14 408.135   8
  -1 -11 -21 6057.84 397.447   7
   1 -11 -21 5585.27 404.623   7
  -1  11 -22 2990.92 368.521   8
  -1 -11 -22 4550.31 391.995   7
   1  11 -22 2537.19 346.069   8
   1 -11 -22 4021.72 397.110   7
   1  11 -23 1170.04 314.249   8
   1 -11 -23 576.696 297.435   7
  -1 -11 -23 994.671 295.742   7
  -1  11 -23 1245.90 310.888   8
   1 -11 -24 431.550 290.830   7
  -1  11 -24 17.5577 268.156   8
   1  11 -24-355.172 284.287   8
  -1 -11 -24 225.792 275.680   7
  -1 -11 -25 1388.61 287.556   7
   1 -11 -25 1591.00 298.384   7
  -1  11 -25 1003.19 277.385   8
   1  11 -25 1068.86 276.622   8
  -1 -11 -26 1271.88 265.064   7
  -1  11 -26 849.470 270.198   8
   1  11 -26 550.317 254.651   8
   1 -11 -26 1197.18 278.792   7
   1  11 -27 2547.50 305.608   8
  -1  11 -27 2648.98 315.180   8
  -1 -11 -27 3175.65 288.941   7
   1 -11 -27 2566.75 283.540   7
   1  11 -28-11.3173 228.468   8
  -1 -11 -28 377.273 220.369   7
  -1  11 -28 119.838 224.844   8
   1 -11 -28 355.001 223.262   7
  -1 -11 -29 120.087 198.345   7
   1  11 -29 37.0770 212.164   8
   1 -11 -29 135.251 197.728   7
  -1  11 -29 50.0995 209.859   8
  -1 -11 -30 119.391 190.484   7
   1  11 -30-32.0478 197.681   8
  -1  11 -30 34.4527 196.858   8
   1 -11 -30-19.0199 186.099   7
   1  11 -31 758.693 200.524   8
   1 -11 -31 1113.26 198.343   7
  -1  11 -31 809.358 207.856   8
   1  11 -32-253.172 171.678   8
  -1  11 -32-185.994 176.957   8
  -1  11 -33 552.825 165.578   8
   1 -12   0 101.715 226.023   4
  -1 -12   0-124.450 215.830   4
   1 -12   1 414.555 216.039   4
   1 -12  -1 240.580 219.534   4
  -1 -12  -1 307.863 225.537   4
  -1 -12   1 571.132 225.391   4
   1 -12  -2 672.141 246.502   4
  -1 -12  -2 715.768 278.947   4
  -1 -12   2 793.162 251.624   4
   1 -12   2 744.313 232.644   4
   1 -12   3 3795.76 356.595   4
  -1 -12  -3 3839.62 405.676   4
   1 -12  -3 3786.50 400.057   4
   1 -12   4 6096.97 431.199   4
  -1 -12   4 6465.36 426.204   4
   1 -12  -4 6245.20 504.592   4
   1 -12   5 5299.18 387.081   2
  -1 -12   5 5138.50 390.088   4
   1 -12   5 4627.40 392.249   4
   1 -12   6 7665.66 487.040   2
   1 -12   6 7534.05 508.683   4
  -1 -12   6 6718.18 454.367   4
   1 -12   7 4936.17 450.761   2
   1 -12   7 4334.56 436.072   4
  -1 -12   7 3719.46 375.395   4
   1  12  -8 9900.42 717.554   3
   1 -12   8 9609.31 540.543   2
   1 -12   8 9409.37 564.860   4
  -1 -12   8 9520.48 553.979   4
   1  12  -9 7025.95 626.597   3
   1 -12   9 7860.58 500.909   2
  -1 -12   9 7685.21 520.234   4
   1 -12   9 7437.06 547.646   4
   1  12 -10 7350.89 656.696   3
   1 -12  10 7717.87 543.974   2
   1 -12  10 7501.37 581.979   4
  -1 -12  10 6917.05 512.916   4
   1 -12  11 304.357 259.701   2
   1  12 -11 556.668 326.347   3
   1 -12  11 462.561 278.446   4
  -1 -12  11 345.570 271.762   4
   1 -12  12 314.567 277.847   2
   1  12 -12 535.408 365.485   3
  -1  12 -12 546.968 354.356   3
  -1 -12  12 534.810 314.452   4
   1 -12  12 234.210 296.202   4
   1  12 -13 977.322 377.643   3
  -1  12 -13 1041.16 386.059   3
   1 -12  13 1093.48 321.957   2
  -1 -12  13 891.292 333.288   4
   1 -12  13 1072.71 341.298   4
  -1  12 -14 4550.48 605.623   3
   1 -12  14 4369.70 482.058   2
   1  12 -14 4663.24 610.367   3
  -1 -12  14 4002.86 486.729   4
   1 -12  14 3698.35 484.708   4
   1  12 -15 62.5397 362.001   3
  -1  12 -15 344.076 370.436   3
   1 -12  15 150.143 311.169   2
   1 -12  15-8.09186 323.500   4
  -1 -12  15 71.6517 323.729   4
   1 -12  16 2104.26 439.115   2
   1 -12  16 1181.07 436.674   4
   1  12 -16 850.638 422.274   3
  -1  12 -16 934.989 427.155   3
  -1 -12  16 703.276 382.364   4
  -1  12 -17 446.988 421.573   3
   1  12 -17 162.033 385.944   3
   1 -12  17 59.8257 357.103   2
   1 -12  17 123.351 368.270   4
  -1 -12  17-39.7823 394.960   4
  -1  12 -18 1182.41 485.640   3
   1  12 -18 1109.30 482.282   3
   1 -12  18 1058.86 457.010   4
  -1 -12  18 841.403 439.246   4
  -1  12 -19-176.676 283.675   8
   1  12 -19 56.2495 286.585   8
  -1 -12 -20 4587.60 421.725   7
   1 -12 -20 4450.17 476.096   7
  -1  12 -21-327.840 288.872   8
   1 -12 -21 70.7513 297.629   7
   1  12 -21 47.0902 286.104   8
  -1 -12 -21 670.793 295.525   7
   1  12 -22 358.953 280.907   8
   1 -12 -22 564.897 298.915   7
  -1  12 -22 566.064 293.839   8
  -1 -12 -22 324.102 288.846   7
   1 -12 -23 431.829 286.055   7
   1  12 -23 523.856 282.300   8
  -1  12 -23 679.227 288.782   8
  -1 -12 -23 589.539 279.067   7
   1 -12 -24 3569.45 395.890   7
  -1 -12 -24 4086.15 375.922   7
   1 -12 -25 2033.58 292.349   7
  -1 -12 -25 1852.66 279.031   7
   1  12 -25 1868.95 309.882   8
  -1  12 -25 1775.55 302.736   8
   1  12 -26 182.076 249.744   8
  -1  12 -26 8.77209 239.448   8
   1 -12 -26 114.739 241.263   7
  -1 -12 -26 84.8780 229.168   7
  -1 -12 -27-253.728 221.959   7
  -1  12 -27 100.253 232.749   8
   1 -12 -27-347.357 233.167   7
   1  12 -27-224.417 236.623   8
  -1  12 -28 574.844 242.682   8
   1  12 -28 704.262 241.886   8
  -1 -12 -29-89.8344 194.118   7
   1  12 -29-17.6581 205.737   8
  -1  12 -29 133.744 208.093   8
   1 -12 -29 64.2003 190.154   7
   1 -12 -30 252.906 183.004   7
  -1  12 -30 155.997 193.296   8
   1  12 -30 83.3901 195.737   8
  -1  12 -31-134.505 182.487   8
   1  12 -31-329.474 184.337   8
   1  12 -32 318.124 166.622   8
  -1  12 -32 257.726 170.164   8
  -1  12 -33 92.9789 146.068   8
  -1 -13   0 3622.38 379.023   4
   1 -13   0 3636.03 390.408   4
  -1 -13   1 6005.41 452.128   4
  -1 -13  -1 5276.18 444.410   4
   1 -13  -1 5336.96 452.686   4
   1 -13   1 5833.51 451.673   4
   1 -13   2 3231.67 381.231   4
  -1 -13  -2 3214.97 398.671   4
   1 -13  -2 3698.84 414.461   4
  -1 -13  -3 46077.7 1267.60   4
   1 -13   3 45562.5 1127.73   4
  -1 -13   3 46695.7 1105.17   4
   1 -13  -3 46448.8 1286.96   4
  -1 -13   4 2459.05 340.052   4
   1 -13  -4 2435.63 398.495   4
   1 -13   4 2230.91 351.379   4
   1 -13   5 17853.4 722.203   4
  -1 -13   5 17477.9 693.947   4
   1 -13   6 8766.44 505.132   2
  -1 -13   6 8709.65 527.306   4
   1 -13   6 8626.71 544.633   4
   1 -13   7 23766.6 806.193   2
  -1 -13   7 22590.3 800.678   4
   1 -13   7 23221.1 859.621   4
   1  13  -8 406.043 322.292   3
   1 -13   8 412.999 255.336   2
  -1 -13   8 240.084 263.113   4
   1 -13   8 428.882 274.127   4
   1  13  -9-26.9091 312.650   3
   1 -13   9 238.089 257.917   2
  -1 -13   9 477.255 251.328   4
   1 -13   9 165.027 263.235   4
   1 -13  10 2733.06 363.877   2
   1  13 -10 2627.94 467.036   3
  -1 -13  10 2408.63 362.936   4
   1 -13  10 2613.65 390.457   4
  -1  13 -11 7575.82 714.066   3
   1  13 -11 7665.84 722.794   3
   1 -13  11 7092.56 535.867   2
   1 -13  11 7084.13 570.713   4
  -1 -13  11 7009.84 542.501   4
   1  13 -12 16217.0 1017.27   3
   1 -13  12 15614.3 765.702   2
  -1  13 -12 16135.4 1013.83   3
   1 -13  12 14574.2 808.930   4
  -1 -13  12 14811.3 771.606   4
   1 -13  13 4718.09 496.833   2
  -1  13 -13 5047.36 643.643   3
   1  13 -13 5116.47 642.604   3
   1 -13  13 4947.71 549.637   4
  -1 -13  13 5096.89 524.205   4
  -1  13 -14 4724.63 634.143   3
   1  13 -14 5084.30 653.545   3
  -1 -13  14 4276.38 517.567   4
   1 -13  14 4228.72 530.858   4
   1  13 -15 7493.29 784.123   3
  -1  13 -15 7663.75 779.646   3
  -1 -13  15 6835.09 654.931   4
   1 -13  15 6088.63 636.588   4
  -1  13 -16-82.0091 388.736   3
   1  13 -16 419.279 425.170   3
   1 -13  16 286.189 430.054   4
  -1 -13  16 49.6913 373.494   4
  -1  13 -17 5682.52 737.080   3
   1  13 -17 6745.53 769.489   3
   1 -13  17 5552.01 657.639   4
  -1 -13  17 6055.15 670.887   4
  -1  13 -18 257.778 295.971   8
  -1  13 -19 1033.72 310.872   8
   1  13 -19 955.456 307.281   8
   1  13 -20 1102.19 307.231   8
  -1  13 -20 863.016 303.927   8
  -1  13 -21 3497.99 372.210   8
   1  13 -21 3236.59 368.907   8
   1 -13 -21 3395.18 344.530   7
   1  13 -22 2145.66 336.735   8
  -1  13 -22 2588.18 345.782   8
   1 -13 -22 3221.75 359.483   7
  -1 -13 -22 3193.58 340.400   7
  -1  13 -23 838.796 285.373   8
   1  13 -23 615.662 275.245   8
  -1 -13 -23 1044.32 272.549   7
   1 -13 -23 1003.40 289.671   7
   1 -13 -24 506.126 263.565   7
  -1  13 -24 166.025 260.312   8
  -1 -13 -24 48.6541 245.358   7
   1  13 -24 486.498 273.295   8
   1  13 -25 2696.69 324.262   8
   1 -13 -25 2868.26 295.837   7
  -1 -13 -25 2859.74 290.024   7
  -1  13 -25 2398.00 313.995   8
  -1  13 -26 89.0485 245.071   8
  -1 -13 -26 1926.97 266.274   7
   1  13 -26 58.3265 238.648   8
   1 -13 -26 1350.78 268.287   7
   1  13 -27 2074.03 283.158   8
  -1  13 -27 2059.78 285.898   8
   1 -13 -27 2139.04 262.691   7
  -1 -13 -27 2959.61 265.971   7
   1  13 -28-20.1321 218.164   8
  -1 -13 -28 455.369 208.668   7
   1 -13 -28 299.826 205.371   7
  -1  13 -28 221.244 216.772   8
   1  13 -29 684.926 211.249   8
  -1  13 -29 515.096 214.527   8
   1 -13 -29 901.273 204.821   7
   1  13 -30 409.759 193.211   8
  -1  13 -30 311.176 201.109   8
   1  13 -31 2257.96 216.592   8
  -1  13 -31 2001.39 219.672   8
  -1  13 -32-79.9330 155.371   8
   1  13 -32-147.653 154.105   8
  -1 -14   0-45.4275 242.411   4
   1 -14   0 135.498 258.393   4
  -1 -14   1 15339.8 713.010   4
   1 -14  -1 14823.1 734.637   4
   1 -14   1 15416.2 728.652   4
  -1 -14  -1 15712.8 747.967   4
  -1 -14   2 2781.74 412.197   4
  -1 -14  -2 2236.39 381.047   4
   1 -14  -2 2377.07 366.467   4
   1 -14   3 13334.1 682.235   4
  -1 -14  -3 13212.2 752.750   4
   1 -14  -3 13328.9 748.908   4
  -1 -14   3 13456.6 676.772   4
   1 -14   4 8759.62 578.046   4
  -1 -14   4 8743.12 551.016   4
   1 -14  -4 8633.50 650.192   4
   1 -14   5 23804.3 889.140   4
  -1 -14   5 25327.1 871.713   4
   1 -14   6 22.6115 267.146   4
  -1 -14   6 152.662 274.228   4
   1 -14   7 10096.7 600.777   4
  -1 -14   7 4540.74 432.769   4
   1  14  -8 1063.08 383.545   3
  -1 -14   8 620.142 271.944   4
   1 -14   8 926.275 330.549   4
   1  14  -9 16675.1 1008.89   3
   1 -14   9 17638.5 830.819   4
  -1 -14   9 15965.1 751.857   4
   1  14 -10 582.275 353.086   3
   1 -14  10 920.317 357.681   4
  -1 -14  10 410.029 266.227   4
  -1  14 -11 4786.68 606.802   3
   1  14 -11 4849.51 623.527   3
  -1 -14  11 5199.52 499.501   4
   1 -14  11 5138.00 527.159   4
   1  14 -12 253.258 346.254   3
  -1  14 -12 621.293 408.722   3
  -1 -14  12 645.060 330.351   4
   1 -14  12 542.550 319.192   4
  -1  14 -13 4350.66 617.610   3
   1  14 -13 4250.40 621.601   3
  -1 -14  13 4499.90 530.938   4
   1 -14  13 3948.86 517.744   4
  -1  14 -14 647.075 431.272   3
   1  14 -14 650.616 404.229   3
  -1 -14  14 22.4637 323.093   4
   1 -14  14 111.800 343.676   4
  -1  14 -15 2319.04 576.014   3
   1  14 -15 1613.19 484.929   3
   1 -14  15 1596.52 462.108   4
  -1 -14  15 1441.47 443.227   4
   1  14 -16 2568.32 590.680   3
  -1  14 -16 2377.54 574.919   3
  -1 -14  16 2737.73 510.832   4
   1 -14  16 2687.68 549.752   4
  -1  14 -17 1099.60 320.093   8
   1  14 -17 1383.80 330.391   8
  -1  14 -18 1975.98 341.268   8
   1  14 -18 2494.76 344.915   8
  -1  14 -19 10006.6 498.149   8
   1  14 -19 10161.2 499.288   8
   1  14 -20 1282.34 320.856   8
  -1  14 -20 1126.68 309.103   8
  -1  14 -21 1934.76 335.634   8
   1  14 -21 1679.27 319.933   8
  -1  14 -22-128.632 276.867   8
   1  14 -22-159.982 275.690   8
  -1  14 -23 4014.24 368.699   8
   1  14 -23 4144.91 368.318   8
  -1 -14 -24 1676.10 280.683   7
   1  14 -24 16.3869 257.111   8
  -1  14 -24 137.110 256.261   8
   1 -14 -24 1912.63 297.881   7
  -1  14 -25 4563.34 365.300   8
   1  14 -25 4781.51 363.419   8
   1 -14 -25 4288.75 320.118   7
  -1 -14 -25 4686.70 313.619   7
   1  14 -26 423.555 244.497   8
   1 -14 -26 156.244 220.501   7
  -1 -14 -26 509.504 222.404   7
  -1  14 -26 308.897 241.220   8
  -1 -14 -27 1584.12 236.394   7
   1  14 -27 850.439 236.640   8
  -1  14 -27 978.114 248.516   8
   1 -14 -27 1484.28 234.258   7
  -1  14 -28 219.981 216.080   8
   1  14 -28-267.856 206.670   8
   1  14 -29 1602.39 231.138   8
  -1  14 -29 1484.72 236.459   8
   1 -14 -29 1858.62 214.215   7
   1  14 -30 481.358 185.434   8
  -1  14 -30 336.621 188.444   8
   1  14 -31 137.390 159.552   8
  -1  14 -31 217.699 167.035   8
  -1  14 -32 385.088 155.637   8
  -1 -15   0 15.8509 261.538   4
   1 -15   0 84.5932 260.640   4
   1 -15   1 805.372 331.857   4
   1 -15  -1 967.748 322.518   4
  -1 -15   1 1103.74 393.767   4
  -1 -15  -1 626.683 312.943   4
   1 -15  -2 15512.3 823.898   4
   1 -15   2 16232.1 782.423   4
  -1 -15   2 18251.2 834.236   4
  -1 -15  -2 15657.2 818.003   4
  -1 -15  -3 116.498 313.856   4
  -1 -15   3 307.604 299.092   4
   1 -15  -3 60.5020 318.311   4
   1 -15   3 206.659 284.613   4
   1 -15   4 867.281 295.473   4
   1 -15  -4 531.133 314.151   4
  -1 -15   4 496.420 283.402   4
   1 -15   5 3692.14 420.904   4
  -1 -15   5 3744.56 412.059   4
   1 -15   6 3260.75 424.498   4
  -1 -15   6 3401.95 431.622   4
   1  15  -7 5879.78 656.608   3
  -1 -15   7 6724.16 536.601   4
   1 -15   7 5931.52 520.674   4
   1  15  -8 1644.35 438.800   3
  -1 -15   8 2020.84 361.279   4
   1 -15   8 1487.94 340.990   4
   1  15  -9 4.70475 357.151   3
   1 -15   9 130.030 263.678   4
  -1 -15   9 29.4701 272.219   4
   1  15 -10 1159.79 459.330   3
  -1 -15  10 589.336 293.925   4
   1 -15  10 969.777 332.420   4
   1  15 -11 753.491 377.803   3
  -1  15 -11 528.703 397.416   3
   1 -15  11 336.854 322.463   4
  -1 -15  11 180.314 282.044   4
   1  15 -12 2645.22 540.117   3
  -1  15 -12 2953.96 570.332   3
   1 -15  12 2122.24 433.086   4
  -1 -15  12 2121.17 410.006   4
  -1  15 -13-72.4454 396.363   3
   1  15 -13-313.617 417.657   3
   1 -15  13-27.2559 326.511   4
  -1 -15  13 242.158 318.000   4
  -1  15 -14 554.711 465.736   3
   1  15 -14-226.506 421.616   3
  -1 -15  14-344.133 378.552   4
   1 -15  14 310.284 354.030   4
  -1  15 -15-178.825 429.846   3
   1  15 -15-51.1976 427.399   3
   1 -15  15-422.309 423.768   4
  -1 -15  15 173.206 375.319   4
   1  15 -16 1282.20 323.658   8
  -1  15 -16 1376.95 319.971   8
  -1  15 -17-121.742 295.332   8
   1  15 -17 361.518 295.430   8
   1  15 -18 485.746 294.192   8
  -1  15 -18 166.110 293.080   8
  -1  15 -19 1583.74 327.068   8
   1  15 -19 1679.15 329.780   8
  -1  15 -20 3192.09 367.633   8
   1  15 -20 2502.68 349.510   8
  -1  15 -21 34.7736 276.853   8
   1  15 -21-339.093 280.205   8
   1  15 -22 1268.74 308.296   8
  -1  15 -22 930.857 296.828   8
  -1  15 -23-456.181 272.433   8
   1  15 -23-15.9859 256.099   8
  -1  15 -24 329.439 259.851   8
   1  15 -24 302.528 253.455   8
   1  15 -25 69.7502 239.908   8
  -1  15 -25 211.922 242.589   8
  -1  15 -26 699.870 253.566   8
   1  15 -26 727.034 251.022   8
   1  15 -27-53.1744 208.968   8
  -1  15 -27 164.227 213.907   8
   1  15 -28 829.926 215.919   8
  -1  15 -28 395.605 205.311   8
  -1  15 -29-19.6803 183.545   8
   1  15 -29 194.278 185.065   8
   1  15 -30 466.657 173.558   8
  -1  15 -30 164.165 172.562   8
  -1  15 -31-26.2461 150.478   8
   1  15 -31-153.286 151.988   8
  -1 -16   0 2202.82 543.590   4
   1 -16   0 881.012 495.134   4
   1 -16   1 40709.6 1276.27   4
  -1 -16   1 38638.7 1214.46   4
  -1 -16  -1 40096.0 1308.80   4
   1 -16  -1 38896.7 1296.34   4
  -1 -16  -2 1660.77 471.734   4
   1 -16   2 2249.95 546.817   4
  -1 -16   2 1999.74 548.931   4
   1 -16  -2 1836.72 497.996   4
   1 -16  -3 42437.5 1440.07   4
  -1 -16   3 45583.9 1303.62   4
   1 -16   3 43965.7 1311.88   4
   1 -16   4 1486.83 469.866   4
  -1 -16   4 661.673 459.348   4
  -1 -16   5 17875.5 829.091   4
   1 -16   5 16317.0 813.389   4
   1  16  -6 993.882 412.529   3
   1 -16   6 1473.27 376.088   4
  -1 -16   6 1592.81 375.075   4
   1  16  -7 808.150 400.093   3
  -1 -16   7 1516.21 345.166   4
   1 -16   7 980.707 358.709   4
   1  16  -8 2142.98 500.540   3
  -1 -16   8 1934.04 373.614   4
   1 -16   8 2844.04 459.161   4
   1  16  -9 8991.07 852.368   3
  -1 -16   9 8547.67 622.011   4
   1 -16   9 8776.46 670.082   4
  -1  16 -10-37.4567 371.768   3
   1  16 -10 470.025 419.129   3
  -1 -16  10 334.968 304.079   4
   1 -16  10 733.194 363.815   4
   1  16 -11 3332.49 609.076   3
  -1  16 -11 2993.16 563.699   3
  -1 -16  11 3097.56 456.682   4
   1 -16  11 3380.37 485.874   4
   1  16 -12 86.2403 420.953   3
  -1  16 -12-63.9829 409.245   3
   1 -16  12-533.671 361.764   4
  -1 -16  12-107.225 331.309   4
  -1  16 -13 6146.83 799.394   3
   1  16 -13 6922.30 805.378   3
   1 -16  13 5742.18 631.399   4
  -1 -16  13 6373.12 613.093   4
   1 -16  14 1120.70 458.391   4
   1 -16 -15 390.756 319.835   9
   1  16 -15 558.413 295.210   8
  -1  16 -15-102.769 298.565   8
   1  16 -16 740.537 299.774   8
  -1  16 -16 913.838 319.295   8
   1  16 -17 4935.73 406.526   8
  -1  16 -17 5744.51 431.984   8
   1  16 -18 312.253 301.303   8
  -1  16 -18-156.768 290.972   8
  -1  16 -19 2216.86 352.377   8
   1  16 -19 2355.24 343.414   8
   1  16 -20 1670.24 319.538   8
  -1  16 -20 1536.27 317.328   8
   1  16 -21 259.089 275.867   8
  -1  16 -21 674.579 286.164   8
   1  16 -22-277.962 268.557   8
  -1  16 -22-324.117 269.687   8
  -1  16 -23 5048.21 384.069   8
   1  16 -23 5381.75 389.017   8
  -1  16 -24-11.9172 242.224   8
   1  16 -24-75.3202 240.604   8
   1  16 -25 3521.97 319.339   8
  -1  16 -25 2634.08 294.383   8
   1  16 -26 442.077 219.892   8
  -1  16 -26 503.917 224.274   8
  -1  16 -27 207.898 201.637   8
   1  16 -27 419.198 208.160   8
   1  16 -28 242.541 192.159   8
  -1  16 -28-145.826 188.118   8
   1  16 -29 581.179 182.416   8
  -1  16 -29 645.160 186.047   8
  -1  16 -30-0.97914 158.281   8
   1  16 -30 128.404 154.834   8
  -1  16 -31 7.21160 139.486   8
  -1 -17   0 25336.3 1097.54   4
   1 -17   0 24901.8 1083.90   4
   1 -17   1 8130.91 683.730   4
   1 -17  -1 7828.95 703.097   4
  -1 -17   1 8592.98 690.785   4
  -1 -17  -1 7849.48 701.767   4
  -1 -17   2 5753.25 620.585   4
  -1 -17  -2 5377.54 619.567   4
   1 -17  -2 5334.48 626.623   4
   1 -17   2 5128.74 588.480   4
  -1 -17   3 22663.7 988.055   4
   1 -17  -3 23415.3 1145.21   4
   1 -17   3 23411.9 1018.91   4
   1 -17   4 2553.82 534.885   4
  -1 -17   4 2018.04 466.802   4
   1  17  -5 3342.20 568.719   3
   1 -17   5 4188.98 502.053   4
  -1 -17   5 3660.72 468.376   4
   1  17  -6 454.942 422.839   3
   1 -17   6 501.729 384.143   4
  -1 -17   6 494.207 393.413   4
   1  17  -7 20238.6 1217.41   3
  -1 -17   7 20218.6 941.505   4
   1 -17   7 19130.3 919.209   4
   1  17  -8 4448.21 675.948   3
  -1 -17   8 4204.75 525.273   4
   1 -17   8 4649.82 544.973   4
  -1  17  -9 79.5262 405.378   3
   1  17  -9-187.459 427.145   3
  -1 -17   9-253.140 321.334   4
   1 -17   9 253.544 343.605   4
  -1  17 -10 195.600 418.728   3
   1  17 -10-393.724 438.883   3
  -1 -17  10-224.466 322.801   4
   1 -17  10-135.587 348.972   4
   1  17 -11 7548.11 853.853   3
  -1  17 -11 7156.04 828.411   3
   1 -17  11 6295.03 638.991   4
  -1 -17  11 6846.96 625.856   4
  -1  17 -12 34.7214 421.230   3
  -1 -17  12 129.621 376.527   4
   1 -17  12-595.762 406.247   4
   1 -17 -13 2633.09 408.443   9
   1  17 -13 2803.36 366.047   8
  -1  17 -13 2000.53 341.173   8
   1  17 -14 4269.35 402.506   8
  -1  17 -14 5320.43 435.500   8
  -1  17 -15 3980.62 401.494   8
   1 -17 -15 2609.77 393.775   9
   1  17 -15 3309.70 368.818   8
  -1  17 -16-43.8107 293.957   8
   1  17 -16 71.0897 292.736   8
  -1  17 -17 354.015 301.645   8
   1  17 -17 56.3875 293.302   8
  -1  17 -18 975.913 319.401   8
   1  17 -18 1265.71 318.707   8
   1  17 -19 801.414 290.305   8
  -1  17 -19 900.363 301.789   8
  -1  17 -20 1048.68 301.449   8
   1  17 -20 1217.19 306.997   8
  -1  17 -21 5491.76 403.708   8
   1  17 -21 5215.41 386.043   8
   1  17 -22 141.759 253.794   8
  -1  17 -22-125.209 251.271   8
   1  17 -23 2020.49 292.928   8
  -1  17 -23 1343.61 272.237   8
   1  17 -24 371.360 241.644   8
  -1  17 -24-348.974 232.246   8
  -1  17 -25 1423.78 252.827   8
   1  17 -25 1259.32 244.483   8
  -1  17 -26 367.076 208.170   8
   1  17 -26 368.238 210.286   8
  -1  17 -27 829.107 212.286   8
   1  17 -27 795.158 204.059   8
  -1  17 -28 87.1717 176.295   8
   1  17 -28-2.40532 172.852   8
  -1  17 -29 254.791 162.992   8
   1  17 -29 285.402 161.224   8
  -1  17 -30 41.5549 145.290   8
  -1 -18   0-82.7972 345.356   4
   1 -18   0-8.16447 339.103   4
  -1 -18   1 601.691 367.850   4
  -1 -18  -1 584.755 357.051   4
   1 -18   1 1325.24 415.821   4
   1 -18  -1 737.522 380.673   4
   1 -18   2 667.640 410.702   4
   1 -18  -2 419.691 416.761   4
  -1 -18   2 550.348 385.121   4
  -1 -18   3 8266.85 659.119   4
   1 -18   3 9169.89 713.084   4
   1 -18   4 802.099 452.372   4
  -1 -18   4 540.432 422.237   4
   1  18  -4 197.601 419.407   3
  -1 -18   5 5808.82 590.320   4
   1 -18   5 5787.18 602.478   4
   1  18  -5 4658.55 677.628   3
   1 -18   6 3095.50 497.404   4
  -1 -18   6 3415.89 511.806   4
   1  18  -6 2580.17 579.203   3
   1 -18   7-600.876 364.663   4
  -1 -18   7 218.063 371.779   4
   1  18  -7 308.325 419.435   3
   1 -18   8-271.034 364.703   4
  -1 -18   8 56.7148 337.083   4
   1  18  -8 445.678 470.832   3
   1 -18   9-136.671 344.897   4
  -1 -18   9-307.972 398.747   4
   1  18  -9 325.041 458.377   3
  -1  18  -9 97.9766 419.830   3
   1 -18  10-123.910 359.690   4
  -1 -18  10 26.5382 365.815   4
   1  18 -11 3139.53 355.128   8
  -1  18 -11 3217.38 372.441   8
   1 -18 -11 2783.09 387.677   9
  -1  18 -12 588.847 327.469   8
   1 -18 -12-181.195 313.350   9
  -1 -18 -12-305.180 323.901   9
   1  18 -12-430.703 301.954   8
   1  18 -13 42.2444 291.758   8
  -1  18 -13-80.4640 289.362   8
   1 -18 -13 171.121 310.823   9
  -1 -18 -13 372.868 323.525   9
   1 -18 -14 2882.81 385.953   9
  -1  18 -14 3485.83 381.221   8
   1  18 -15 291.545 288.865   8
  -1  18 -15 1005.61 314.756   8
   1  18 -16 313.311 288.592   8
  -1  18 -16 166.468 288.541   8
  -1  18 -17-166.048 280.816   8
   1  18 -17-10.1982 271.424   8
  -1  18 -18 426.498 283.906   8
   1  18 -18 6.93798 269.757   8
   1  18 -19 31.1013 260.063   8
  -1  18 -19 398.760 296.202   8
  -1  18 -20 2450.05 332.108   8
   1  18 -20 2374.99 330.611   8
   1  18 -21-10.5773 246.483   8
  -1  18 -21 141.771 250.208   8
   1  18 -22-26.4137 228.506   8
  -1  18 -22-43.3208 231.725   8
  -1  18 -23 262.461 222.291   8
   1  18 -23 577.376 242.797   8
   1  18 -24 262.195 214.044   8
  -1  18 -24 122.354 215.364   8
  -1  18 -25-243.467 204.800   8
   1  18 -25-168.407 206.943   8
   1  18 -26-48.7602 189.028   8
  -1  18 -26 293.157 194.241   8
  -1  18 -27 160.941 179.487   8
   1  18 -27 104.555 177.407   8
  -1  18 -28-96.9590 169.217   8
   1  18 -28 87.8010 165.458   8
  -1  18 -29 14.5993 147.560   8
   1  18 -29 227.282 150.178   8
   1 -19   0 1164.41 462.419   4
  -1 -19   0 1344.84 492.172   4
  -1 -19   1 3299.72 564.512   4
   1 -19   1 2579.14 526.312   4
   1 -19  -1 2376.43 526.932   4
  -1 -19   2 5631.58 693.240   4
   1 -19   2 5491.08 693.004   4
   1 -19  -2 5017.05 666.790   4
   1  19  -2 4652.49 694.855   3
   1 -19   3 13697.6 895.195   4
  -1 -19   3 14539.4 917.615   4
   1  19  -3 13530.3 1047.26   3
   1 -19   4 2629.70 560.096   4
  -1 -19   4 2213.67 561.419   4
   1  19  -4 2173.29 585.079   3
   1 -19   5 3274.74 527.179   4
  -1 -19   5 3546.83 525.232   4
   1  19  -5 2989.79 611.542   3
   1 -19   6 557.400 509.504   4
  -1 -19   6 887.089 527.913   4
   1  19  -6 167.621 470.229   3
  -1 -19   7 15606.2 942.345   4
   1 -19   7 15918.9 952.170   4
  -1  19  -7 15275.3 1164.34   3
   1  19  -7 15773.8 1173.44   3
  -1 -19   8 872.279 459.805   4
   1  19  -8 292.700 330.976   8
  -1  19  -8 5.16790 307.570   8
   1  19  -9 3312.20 375.347   8
   1 -19  -9 2724.91 377.939   9
  -1  19  -9 3039.52 370.224   8
   1 -19 -10 5263.60 446.943   9
  -1  19 -10 6433.36 464.931   8
  -1 -19 -10 5741.54 454.434   9
  -1  19 -11 10583.2 538.196   8
  -1 -19 -11 10757.0 560.893   9
   1  19 -11 12470.8 561.349   8
   1 -19 -11 11107.4 572.889   9
  -1  19 -12 168.547 298.402   8
  -1 -19 -12-101.600 306.346   9
   1 -19 -12 1.93017 306.772   9
   1  19 -12 433.424 309.941   8
   1 -19 -13 1120.04 322.110   9
  -1  19 -13 2222.82 341.609   8
   1  19 -13 1604.19 318.455   8
   1  19 -14-285.871 285.831   8
   1 -19 -14-202.369 322.080   9
  -1  19 -14-128.939 283.254   8
  -1  19 -15 2785.21 352.906   8
   1  19 -15 2001.27 327.590   8
  -1  19 -16 835.464 297.796   8
   1  19 -16 908.487 296.359   8
   1  19 -17 1435.01 305.104   8
  -1  19 -17 1112.17 299.034   8
  -1  19 -18 583.718 272.679   8
   1  19 -18 890.330 283.577   8
   1  19 -19 2357.78 323.458   8
  -1  19 -19 2435.94 319.849   8
   1  19 -20 157.763 244.654   8
  -1  19 -20 420.520 253.044   8
  -1  19 -21 1750.50 288.971   8
   1  19 -21 2110.40 290.557   8
   1  19 -22-120.925 219.328   8
  -1  19 -22-102.660 220.617   8
   1  19 -23 1195.10 250.001   8
  -1  19 -23 1172.09 242.090   8
  -1  19 -24 162.501 200.951   8
   1  19 -24 492.644 210.535   8
  -1  19 -25 168.846 192.420   8
   1  19 -25 198.399 186.043   8
  -1  19 -26 128.118 180.511   8
   1  19 -26 410.173 183.941   8
  -1  19 -27 944.294 188.051   8
   1  19 -27 862.306 182.469   8
  -1  19 -28-1.65430 149.851   8
   1  19 -28 184.618 150.223   8
   1 -20   0 2429.90 618.034   4
   1 -20   1 9775.00 851.036   4
  -1 -20   1 9862.32 824.928   4
   1  20  -1 8204.67 856.173   3
  -1 -20   2 1753.46 570.718   4
   1  20  -2 441.617 493.532   3
  -1 -20   3 678.755 457.475   4
   1  20  -3 785.918 542.656   3
   1  20  -4 1124.90 356.569   8
  -1  20  -4 887.941 349.858   8
   1  20   4 311.979 336.683   8
   1  20  -5 9057.89 493.741   8
  -1  20  -5 7347.97 477.018   8
   1  20   5 7735.39 530.797   8
  -1  20   5 7358.09 521.288   8
  -1  20  -6 142.034 328.916   8
   1 -20  -6 1184.50 345.995   9
  -1  20   6 103.756 327.326   8
   1  20   6 350.482 336.871   8
   1  20  -6-62.2727 315.044   8
  -1  20   7 10360.2 587.701   8
   1 -20  -7 11859.1 542.185   9
   1  20  -7 13092.5 547.409   8
  -1 -20  -7 10008.3 529.579   9
  -1  20  -7 13158.9 554.715   8
   1  20   7 10846.7 609.184   8
   1  20  -8 1602.25 388.796   8
   1  20   8 955.819 374.124   8
  -1 -20  -8 1523.59 374.661   9
   1 -20  -8 468.761 348.411   9
  -1  20  -8 1026.61 372.039   8
  -1  20   8 754.435 352.800   8
   1  20  -9 11528.4 543.123   8
  -1 -20  -9 11843.6 562.157   9
   1 -20  -9 10509.5 546.651   9
  -1  20  -9 11248.6 545.312   8
  -1  20 -10 21.4765 319.844   8
   1 -20 -10-133.954 301.551   9
  -1 -20 -10 171.507 331.133   9
   1  20 -10-107.674 328.292   8
  -1  20 -11 14814.0 588.749   8
  -1 -20 -11 12896.2 585.624   9
   1 -20 -11 12793.2 596.374   9
   1  20 -11 15623.6 613.469   8
  -1 -20 -12 419.070 324.084   9
   1  20 -12 256.768 320.846   8
   1 -20 -12-65.8073 310.941   9
  -1  20 -12 530.398 341.164   8
  -1  20 -13 6287.40 443.159   8
   1 -20 -13 5525.00 458.120   9
   1  20 -13 5841.99 434.375   8
   1 -20 -14 456.069 289.086   9
  -1  20 -14 750.658 291.430   8
   1  20 -14 524.232 290.465   8
   1  20 -15 2369.80 338.962   8
  -1  20 -15 2110.48 333.327   8
  -1  20 -16-40.1800 263.499   8
   1  20 -16 223.353 273.401   8
   1  20 -17 1779.83 304.495   8
  -1  20 -17 1725.41 299.458   8
   1  20 -18 565.718 266.021   8
  -1  20 -18-334.769 253.623   8
   1  20 -19 1561.29 281.460   8
  -1  20 -19 1227.29 271.537   8
   1  20 -20 154.649 230.473   8
  -1  20 -20 121.343 223.285   8
  -1  20 -21 2297.89 284.798   8
   1  20 -21 2111.74 276.973   8
  -1  20 -22 473.573 223.614   8
   1  20 -22 395.200 224.319   8
   1  20 -23 143.407 195.992   8
  -1  20 -23 41.8049 195.912   8
   1  20 -24-67.4065 188.518   8
  -1  20 -24-61.7749 189.183   8
   1  20 -25 426.735 183.111   8
  -1  20 -25 602.134 198.293   8
  -1  20 -26 154.757 168.657   8
   1  20 -26 4.23589 165.871   8
  -1  20 -27 85.3455 151.617   8
   1  20 -27 93.3005 148.592   8
  -1  21   0 3457.94 404.616   8
   1  21   0 3543.21 405.852   8
  -1  21  -1-10.0014 320.733   8
  -1  21   1 13.5666 332.523   8
   1  21  -1 58.0258 328.593   8
   1  21   1-136.785 317.820   8
  -1  21   2 789.560 380.240   8
  -1  21  -2 836.843 363.156   8
   1  21   2 719.862 358.487   8
   1  21  -2 1312.47 372.257   8
  -1  21   3 585.597 335.167   8
  -1  21  -3 1999.65 374.657   8
   1  21  -3 2133.74 388.474   8
   1  21   3 1327.99 374.218   8
   1 -21  -3 929.803 332.128   9
   1 -21  -4 45.3979 321.126   9
   1  21  -4 703.002 312.802   8
  -1  21  -4 1325.50 348.741   8
   1  21   4 301.814 333.838   8
  -1  21   4 334.854 333.440   8
   1  21  -5 2324.45 363.765   8
   1 -21  -5 1775.08 347.184   9
   1  21   5 1846.73 385.663   8
  -1  21  -5 2789.18 393.026   8
  -1  21   5 1284.88 369.468   8
  -1  21  -6 866.685 320.371   8
   1  21  -6 341.242 299.580   8
   1 -21  -6 1125.48 347.663   9
  -1  21   6 1032.01 376.204   8
   1  21   6 950.384 359.459   8
  -1  21  -7 279.656 301.812   8
   1  21  -7-481.918 323.038   8
  -1  21   7 405.310 346.153   8
   1 -21  -7-147.175 308.443   9
   1  21   7 515.834 356.406   8
   1 -21  -8 3308.21 390.726   9
  -1  21  -8 3387.22 385.314   8
  -1 -21  -8 2678.96 379.980   9
   1  21  -8 3086.08 382.104   8
  -1  21  -9 1878.22 348.922   8
   1  21  -9 2302.64 356.378   8
  -1 -21  -9 2379.80 365.537   9
   1 -21  -9 2306.19 364.551   9
  -1 -21 -10 268.062 323.935   9
   1  21 -10 227.768 308.224   8
  -1  21 -10 97.8787 301.985   8
   1 -21 -10 330.737 334.609   9
  -1  21 -11 2525.98 362.044   8
  -1 -21 -11 2818.25 369.220   9
   1 -21 -11 3165.29 396.842   9
   1  21 -11 3096.66 371.137   8
   1 -21 -12 2350.40 369.598   9
   1  21 -12 2390.29 343.170   8
  -1  21 -12 2707.64 358.164   8
   1  21 -13 95.0100 270.062   8
   1 -21 -13 207.582 303.579   9
  -1  21 -13-165.759 279.025   8
  -1  21 -14-140.566 268.405   8
   1  21 -14-408.010 276.401   8
   1  21 -15-245.424 267.780   8
  -1  21 -15-284.408 268.909   8
   1  21 -16 649.739 256.858   8
  -1  21 -16 889.538 273.720   8
   1  21 -17-457.345 256.472   8
  -1  21 -17-197.257 243.111   8
   1  21 -18 133.672 238.576   8
  -1  21 -18 163.606 226.599   8
  -1  21 -19-146.858 224.923   8
   1  21 -19 118.951 218.050   8
  -1  21 -20-17.8329 206.596   8
   1  21 -20-171.646 219.829   8
  -1  21 -21 133.054 200.325   8
   1  21 -21 218.738 210.065   8
   1  21 -22 337.275 212.705   8
  -1  21 -22-192.170 202.138   8
   1  21 -23-178.272 189.189   8
  -1  21 -23-85.1135 186.745   8
  -1  21 -24 4.94827 177.820   8
   1  21 -24-6.13707 177.145   8
  -1  21 -25 127.195 170.327   8
   1  21 -25-138.224 160.993   8
   1  21 -26 16.7084 148.857   8
  -1  21 -26-213.256 155.769   8
  -1  21 -27 108.572 137.603   8
  -1  22   0 15.9835 324.025   8
   1  22   0-196.881 309.694   8
  -1  22   1 4263.39 437.836   8
  -1  22  -1 4152.21 418.411   8
   1  22  -1 4659.57 430.925   8
   1  22   1 3961.46 419.168   8
  -1  22  -2 2245.21 399.182   8
   1  22   2 1888.40 395.346   8
   1  22  -2 2893.21 448.006   8
  -1  22   2 1603.55 393.900   8
   1  22  -3 13197.1 611.717   8
   1  22   3 13106.6 643.256   8
  -1  22  -3 12844.6 594.409   8
  -1  22   3 12412.5 647.805   8
   1 -22  -3 13783.7 597.095   9
  -1  22  -4 4953.92 468.121   8
  -1  22   4 4757.67 480.051   8
   1 -22  -4 5994.83 477.955   9
   1  22  -4 5117.67 471.420   8
   1  22   4 4504.82 471.728   8
   1  22  -5 6746.19 483.429   8
   1  22   5 6538.35 527.645   8
  -1  22  -5 6670.30 476.114   8
   1 -22  -5 7723.48 482.256   9
  -1  22   5 7178.02 526.420   8
  -1  22  -6 1804.36 354.657   8
  -1  22   6 1492.81 364.022   8
   1  22  -6 1394.38 339.556   8
   1  22   6 1218.13 350.856   8
   1 -22  -6 2608.41 380.445   9
  -1  22   7 2644.76 397.187   8
   1  22  -7 2532.21 352.697   8
   1 -22  -7 3261.54 377.110   9
  -1  22  -7 3017.35 367.836   8
   1  22   7 2719.78 406.878   8
   1 -22  -8 510.113 308.236   9
  -1  22  -8 762.121 303.356   8
  -1 -22  -8 1052.23 322.094   9
   1  22  -8 569.180 293.185   8
  -1 -22  -9-1.17157 295.022   9
  -1  22  -9-393.263 287.295   8
   1 -22  -9-83.0094 295.366   9
   1  22  -9-244.796 283.273   8
  -1 -22 -10-7.56940 291.092   9
   1 -22 -10 464.565 312.835   9
   1  22 -10 52.0686 285.655   8
  -1  22 -10 102.750 285.891   8
  -1  22 -11 4765.58 406.053   8
   1 -22 -11 5971.28 446.648   9
   1  22 -11 4671.49 396.705   8
   1 -22 -12 773.730 313.090   9
  -1  22 -12 1345.17 317.925   8
   1  22 -12 1085.33 301.587   8
   1  22 -13 1302.55 299.155   8
  -1  22 -13 1142.46 296.090   8
  -1  22 -14 463.239 265.309   8
   1  22 -14 543.646 276.441   8
   1  22 -15 4177.34 362.893   8
  -1  22 -15 4134.24 358.863   8
  -1  22 -16 29.8723 233.456   8
   1  22 -16 738.410 266.033   8
   1  22 -17 4341.84 349.568   8
  -1  22 -17 3975.64 343.147   8
  -1  22 -18-147.581 215.342   8
   1  22 -18-334.761 220.038   8
   1  22 -19 604.587 225.793   8
  -1  22 -19 758.619 228.197   8
  -1  22 -20 42.0011 196.045   8
   1  22 -20 183.929 206.090   8
  -1  22 -21 1228.81 229.141   8
   1  22 -21 1266.90 232.205   8
  -1  22 -22-28.8068 181.939   8
   1  22 -22-128.595 185.243   8
   1  22 -23 536.631 190.549   8
  -1  22 -23 713.566 192.756   8
   1  22 -24 183.011 166.091   8
  -1  22 -24-96.7860 163.576   8
   1  22 -25 779.403 166.490   8
  -1  22 -25 714.894 167.539   8
   1  23   0 474.572 313.130   8
  -1  23   0 808.549 331.562   8
   1  23   1 2512.64 385.813   8
  -1  23  -1 2503.56 374.439   8
  -1  23   1 2401.24 379.899   8
   1  23  -1 2454.58 372.190   8
   1  23   2 1098.04 350.093   8
  -1  23   2 655.149 341.581   8
   1  23  -2 999.923 344.897   8
  -1  23  -2 250.296 305.668   8
  -1  23  -3 4802.79 414.327   8
   1  23  -3 4862.92 425.457   8
  -1  23   3 4728.91 446.772   8
   1  23   3 4578.08 439.170   8
  -1  23   4 111.063 308.911   8
   1  23   4 48.8588 297.523   8
   1  23  -4 98.1316 307.554   8
   1 -23  -4 850.668 305.838   9
  -1  23  -4-132.444 284.170   8
  -1  23   5-362.770 334.677   8
   1 -23  -5 437.369 291.080   9
  -1  23  -5 427.261 284.923   8
   1  23   5 458.433 307.910   8
   1  23  -5 164.454 275.621   8
   1 -23  -6 445.068 306.427   9
   1  23   6-171.733 309.127   8
   1  23  -6-124.246 279.196   8
  -1  23  -6 211.216 278.783   8
  -1  23   6-251.769 315.208   8
  -1  23  -7 111.937 269.147   8
   1 -23  -7 398.808 290.846   9
   1  23  -7-108.441 285.943   8
   1 -23  -8 799.597 310.788   9
   1  23  -8 538.864 305.969   8
  -1  23  -8 516.210 295.622   8
   1 -23  -9 3755.51 380.396   9
   1  23  -9 3715.26 377.867   8
  -1  23  -9 3227.47 366.523   8
  -1 -23  -9 3609.01 368.365   9
  -1  23 -10 414.192 280.686   8
   1 -23 -10 48.8275 275.942   9
   1  23 -10 338.475 274.728   8
  -1  23 -11 129.351 251.323   8
   1 -23 -11-288.850 287.857   9
   1  23 -11 12.7698 250.638   8
   1  23 -12 338.678 263.362   8
  -1  23 -12 361.351 259.184   8
  -1  23 -13 3172.84 337.925   8
   1  23 -13 3474.61 349.100   8
   1  23 -14-166.889 245.703   8
  -1  23 -14-15.1055 237.251   8
   1  23 -15 2619.82 307.995   8
  -1  23 -15 2353.98 299.879   8
  -1  23 -16-87.3371 213.959   8
   1  23 -16-116.611 224.075   8
  -1  23 -17 253.988 215.519   8
   1  23 -17 82.1072 212.839   8
  -1  23 -18-148.358 207.703   8
   1  23 -18-78.0019 206.421   8
  -1  23 -19 2193.79 267.908   8
   1  23 -19 2209.06 259.214   8
   1  23 -20-195.105 194.490   8
  -1  23 -20-92.9298 188.846   8
  -1  23 -21 225.394 187.203   8
   1  23 -21 279.126 181.202   8
  -1  23 -22 198.283 182.079   8
   1  23 -22 63.7855 174.033   8
   1  23 -23 1431.47 196.378   8
  -1  23 -23 1479.22 199.220   8
   1  23 -24 265.064 151.288   8
  -1  23 -24-190.942 157.749   8
   1  24   0-105.939 292.854   8
  -1  24   0-80.9543 289.875   8
  -1  24   1 703.414 320.769   8
  -1  24  -1 618.147 294.164   8
   1  24  -1 685.606 299.774   8
   1  24   1 557.379 302.561   8
  -1  24  -2 88.5665 279.056   8
   1  24   2-202.056 298.247   8
  -1  24   2 30.1417 294.533   8
   1  24  -2 40.1609 280.582   8
  -1  24  -3 178.495 272.585   8
   1  24  -3-145.876 283.230   8
   1  24   3 229.495 291.456   8
  -1  24   3 120.612 295.706   8
   1  24  -4-168.041 278.460   8
  -1  24  -4 452.450 291.730   8
  -1  24   4 69.2864 300.169   8
   1  24   4 233.935 295.139   8
   1 -24  -4 726.417 295.535   9
   1  24   5 1102.55 325.369   8
   1  24  -5 934.958 299.272   8
  -1  24   5 602.151 311.653   8
   1 -24  -5 990.614 301.389   9
  -1  24  -5 1093.76 307.172   8
   1  24  -6 609.016 301.943   8
   1 -24  -6 572.885 284.137   9
  -1  24  -6 661.138 291.122   8
   1  24  -7 1634.58 315.408   8
  -1  24  -7 1668.26 315.758   8
   1 -24  -7 1475.75 316.529   9
  -1  24  -8 752.274 310.977   8
   1 -24  -8 281.585 291.699   9
   1  24  -8 431.467 300.490   8
  -1  24  -9 5899.18 422.751   8
   1  24  -9 6180.53 426.297   8
   1 -24  -9 6337.50 422.362   9
   1  24 -10 2143.02 331.000   8
  -1  24 -10 1701.78 312.846   8
   1 -24 -10 2253.86 332.268   9
   1  24 -11 27.6855 236.564   8
  -1  24 -11 288.798 237.200   8
  -1  24 -12-22.7070 225.567   8
   1  24 -12-48.8859 234.312   8
   1  24 -13 121.433 224.717   8
  -1  24 -13-235.196 225.854   8
   1  24 -14-86.8047 218.036   8
  -1  24 -14-110.142 216.324   8
  -1  24 -15-176.362 213.259   8
   1  24 -15-217.929 224.328   8
   1  24 -16 420.581 226.420   8
  -1  24 -16-26.7604 205.290   8
  -1  24 -17-59.0179 200.275   8
   1  24 -17 119.189 200.593   8
  -1  24 -18 176.017 193.841   8
   1  24 -18-183.697 190.932   8
   1  24 -19 135.232 192.998   8
  -1  24 -19-27.9869 183.320   8
  -1  24 -20 303.914 198.951   8
   1  24 -20-141.584 185.060   8
  -1  24 -21 49.0209 170.733   8
   1  24 -21 174.625 168.031   8
  -1  24 -22 64.9492 159.348   8
   1  24 -22 162.880 161.297   8
   1  24 -23-84.3421 142.244   8
  -1  24 -23 95.7508 149.417   8
   1  25   0-84.5856 273.826   8
  -1  25   0 94.4661 286.557   8
   1  25  -1 1713.01 328.601   8
  -1  25   1 1584.05 331.110   8
   1  25   1 1437.43 320.633   8
  -1  25  -1 1237.29 319.451   8
  -1  25   2 414.919 317.999   8
   1  25   2 632.820 330.800   8
   1  25  -2 719.467 328.093   8
  -1  25  -2 631.068 311.615   8
  -1  25   3 4070.57 417.969   8
   1  25   3 4108.74 412.332   8
  -1  25  -3 4335.76 404.415   8
   1  25  -3 4269.42 401.645   8
   1  25   4 710.354 309.015   8
  -1  25   4 508.743 309.208   8
  -1  25  -4 693.973 301.309   8
   1  25  -4 664.071 293.497   8
   1  25  -5 79.0116 263.245   8
   1 -25  -5 33.1014 262.111   9
  -1  25  -5 211.092 258.845   8
   1  25   6-8.08665 261.562   6
   1 -25  -6 420.296 274.116   9
  -1  25  -6 268.890 278.728   8
   1  25  -6 626.288 293.581   8
   1  25  -7 3294.78 352.593   8
  -1  25  -7 3428.42 359.197   8
   1 -25  -7 3665.88 348.356   9
   1  25  -8 424.173 271.909   8
   1 -25  -8 448.277 271.337   9
  -1  25  -8 567.291 272.340   8
   1 -25  -9 793.128 272.371   9
  -1  25  -9 890.220 258.363   8
   1  25  -9 1121.62 278.833   8
  -1  25 -10 1282.29 292.515   8
   1  25 -10 741.559 274.200   8
  -1  25 -11 4259.59 349.058   8
   1  25 -11 4024.45 346.277   8
   1  25 -12-26.7987 220.468   8
  -1  25 -12 171.716 217.993   8
  -1  25 -13-25.9708 200.560   8
   1  25 -13 4.17914 207.484   8
   1  25 -14-164.333 207.617   8
  -1  25 -14-231.442 204.654   8
   1  25 -15 1330.37 242.786   8
  -1  25 -15 1261.23 231.994   8
  -1  25 -16 157.307 195.896   8
   1  25 -16-210.195 197.867   8
  -1  25 -17 1135.42 222.505   8
   1  25 -17 1060.09 217.754   8
   1  25 -18 10.3763 184.236   8
  -1  25 -18-382.184 199.738   8
  -1  25 -19 1320.96 212.547   8
   1  25 -19 1107.32 201.472   8
   1  25 -20-7.94127 164.043   8
  -1  25 -20 180.494 173.768   8
   1  25 -21 114.986 154.488   8
  -1  25 -21-10.1178 151.633   8
  -1  25 -22-84.7321 144.757   8
  -1  26   0 2576.63 411.486   8
   1  26   0 2329.07 382.374   8
  -1  26   1 9638.75 532.844   8
   1  26   1 8972.92 511.953   8
   1  26  -1 8369.10 484.443   8
  -1  26  -1 9090.79 510.038   8
   1  26  -2 620.978 302.030   8
  -1  26   2 556.844 293.688   8
   1  26   2 552.609 294.430   8
  -1  26  -2 1531.90 346.443   8
  -1  26  -3 1996.62 322.340   8
   1  26  -3 1639.26 309.859   8
  -1  26   3 1496.91 313.417   8
   1  26   3 1323.76 300.197   8
  -1  26  -4 1976.17 371.274   8
   1  26  -4 1766.80 371.988   8
   1  26   5 11687.6 496.146   6
  -1  26  -5 10326.2 516.100   8
   1  26  -5 9915.95 517.450   8
   1  26   6 540.937 276.246   6
   1  26  -6 1427.90 327.004   8
  -1  26  -6 1494.16 332.471   8
  -1  26  -7 135.846 232.715   8
   1 -26  -7-39.7456 249.526   9
   1  26  -7-454.300 254.625   8
  -1  26  -8-195.528 221.731   8
   1  26  -8-368.452 230.894   8
   1  26  -9 2574.31 308.427   8
  -1  26  -9 2001.98 286.159   8
  -1  26 -10 186.949 215.024   8
   1  26 -10 163.041 223.052   8
  -1  26 -11-155.265 207.306   8
   1  26 -11-59.8733 209.438   8
   1  26 -12 706.608 234.086   8
  -1  26 -12 363.387 216.748   8
  -1  26 -13 262.524 199.600   8
   1  26 -13 34.3891 199.985   8
  -1  26 -14 73.6789 192.263   8
   1  26 -14 100.251 197.831   8
  -1  26 -15 1369.66 234.905   8
   1  26 -15 1512.04 234.342   8
  -1  26 -16 293.203 196.205   8
   1  26 -16 144.918 190.368   8
  -1  26 -17 489.404 193.673   8
   1  26 -17 406.936 194.507   8
  -1  26 -18 24.4406 171.646   8
   1  26 -18-135.493 173.483   8
   1  26 -19 627.677 176.402   8
  -1  26 -19 892.094 184.559   8
  -1  26 -20 79.4827 151.174   8
   1  26 -20-39.9492 150.568   8
  -1  27   0 178.654 245.422   8
   1  27   0 230.530 238.756   8
   1  27  -1-218.517 233.697   8
  -1  27  -1-92.3635 246.617   8
  -1  27   1-183.581 252.731   8
   1  27   1-139.799 235.754   8
   1  27   2-175.453 240.408   8
   1  27  -2 182.647 246.204   8
  -1  27  -2 190.037 252.651   8
  -1  27   2-70.5041 250.531   8
   1  27   3 42.5873 249.764   6
   1  27  -3 243.076 237.699   8
  -1  27  -3-141.799 238.219   8
   1  27   4 204.893 234.664   6
  -1  27  -4 543.414 250.474   8
   1  27  -4 392.769 240.024   8
   1  27   5 487.595 252.017   6
   1  27  -5 410.520 231.956   8
  -1  27  -5 429.630 244.740   8
   1  27  -6-340.390 226.287   8
  -1  27  -6-34.8674 229.605   8
  -1  27  -7 1571.24 277.263   8
   1  27  -7 1317.61 267.810   8
   1  27  -8 1318.54 281.126   8
  -1  27  -8 1274.07 272.076   8
   1  27  -9 2345.89 288.541   8
  -1  27  -9 2381.40 288.185   8
  -1  27 -10 259.175 225.311   8
   1  27 -10-76.6158 208.405   8
  -1  27 -11 386.644 212.451   8
   1  27 -11-29.6133 206.445   8
  -1  27 -12 268.580 200.414   8
   1  27 -12 5.42402 192.621   8
   1  27 -13-182.540 199.078   8
  -1  27 -13 235.186 200.837   8
   1  27 -14-32.4541 185.112   8
  -1  27 -14 19.5019 187.814   8
   1  27 -15 117.530 183.951   8
  -1  27 -15-27.3507 183.873   8
   1  27 -16 480.102 174.482   6
   1  27 -16 291.841 179.985   8
  -1  27 -16 68.8705 176.006   8
  -1  27 -17 320.358 169.643   8
   1  27 -17-20.6683 162.199   8
   1  27 -18-406.134 162.207   8
  -1  27 -18 60.6773 154.024   8
  -1  28   0 1693.96 329.501   8
   1  28   0 1989.70 329.332   8
   1  28  -1 6826.41 424.230   8
  -1  28  -1 7741.57 437.523   8
   1  28  -2 2136.46 325.176   8
  -1  28  -2 1929.69 301.351   8
  -1  28   3 1535.83 258.256   6
   1  28   3 1523.17 254.300   6
   1  28  -3 1808.10 285.844   8
  -1  28  -3 1335.58 266.149   8
  -1  28   4 509.887 258.060   6
   1  28   4 532.410 256.469   6
  -1  28  -4 902.833 270.252   8
   1  28  -4 626.984 258.877   8
  -1  28  -5 2626.18 301.721   8
   1  28  -5 2636.83 305.244   8
   1  28  -6 512.982 239.402   8
  -1  28  -6 255.896 242.262   8
   1  28  -7 396.801 222.023   8
  -1  28  -7 998.770 245.168   8
   1  28  -8 482.312 228.661   8
  -1  28  -8 161.019 220.873   8
  -1  28  -9 558.820 216.230   8
   1  28  -9 985.643 228.438   8
  -1  28 -10-157.456 197.407   8
   1  28 -10-150.900 197.337   8
   1  28 -11 1407.44 232.406   8
  -1  28 -11 1742.13 249.060   8
   1  28 -12 204.455 196.952   8
  -1  28 -12 275.696 199.735   8
  -1  28 -13 1418.57 224.235   8
   1  28 -13 1098.16 210.835   8
   1  28 -14 278.448 162.167   6
  -1  28 -14 181.520 178.679   8
   1  28 -14 80.6196 178.708   8
   1  28 -15 8.54040 150.176   6
   1  28 -15 106.665 166.362   8
  -1  28 -15 40.9237 165.137   8
  -1  28 -16-100.342 157.698   8
   1  28 -16 112.580 150.773   8
  -1  28 -17 48.2910 146.396   8
   1  29   0 477.380 221.161   6
   1  29  -1 910.395 224.924   6
   1  29   1 987.656 233.792   6
  -1  29   1 810.866 220.662   6
  -1  29   2 747.346 249.861   6
   1  29  -2 369.718 223.654   6
   1  29   2 717.865 251.485   6
  -1  29  -2 426.881 228.430   8
   1  29  -2 218.591 216.565   8
   1  29   3 879.430 221.029   6
   1  29  -3 704.337 207.183   6
  -1  29   3 950.011 222.720   6
  -1  29  -3 908.499 235.739   8
   1  29  -3 488.706 221.156   8
   1  29   4-53.1821 196.979   6
   1  29  -4 384.993 218.490   8
  -1  29  -4 274.374 226.761   8
   1  29  -5 1028.93 239.052   8
  -1  29  -5 968.171 235.427   8
   1  29  -6 583.842 225.768   8
  -1  29  -6 390.684 227.929   8
  -1  29  -7 1656.23 248.837   8
   1  29  -7 1751.99 251.530   8
  -1  29  -8 379.227 208.546   8
   1  29  -8 230.755 202.909   8
  -1  29  -9 135.606 191.120   8
   1  29  -9-14.6214 183.236   8
   1  29 -10 148.303 172.134   6
   1  29 -10 13.1910 188.734   8
  -1  29 -10-133.759 187.025   8
   1  29 -11 1729.82 206.294   6
  -1  29 -11 1356.44 219.295   8
   1  29 -11 1366.68 215.044   8
   1  29 -12 233.280 165.426   6
  -1  29 -12 55.1193 175.060   8
   1  29 -12-74.5139 169.362   8
   1  29 -13 304.391 159.019   6
  -1  29 -13-175.055 169.105   8
   1  29 -13-135.415 165.322   8
   1  29 -14-211.128 157.115   8
  -1  29 -14 5.08311 151.221   8
  -1  30   0 40.2032 197.448   6
   1  30   0 163.612 200.899   6
  -1  30   1-191.187 179.051   6
   1  30  -1-49.7728 185.004   6
  -1  30  -1-56.1816 178.797   6
   1  30   1 57.4502 184.682   6
  -1  30   2 42.2033 184.941   6
   1  30   2 363.133 189.600   6
  -1  30  -2 117.836 185.429   6
   1  30  -2-207.014 188.674   6
  -1  30  -3-24.1959 183.873   6
   1  30   3 168.860 187.544   6
   1  30  -3-127.614 179.846   6
   1  30  -4-154.823 183.023   6
  -1  30  -4-410.387 200.278   8
   1  30  -5 715.974 190.504   6
   1  30  -5 563.857 201.448   8
  -1  30  -5 690.119 209.125   8
   1  30  -6 353.384 180.681   6
   1  30  -6 409.287 200.109   8
  -1  30  -6 498.644 201.450   8
   1  30  -7 817.966 185.826   6
  -1  30  -7 563.119 196.642   8
   1  30  -7 892.701 204.878   8
   1  30  -8-19.2938 167.995   6
   1  30  -8 38.7126 176.306   8
  -1  30  -8-149.805 176.826   8
   1  30  -9 926.264 179.273   6
  -1  30  -9 874.400 195.661   8
   1  30  -9 501.303 176.109   8
  -1  30 -10-99.3665 145.370   6
   1  30 -10 230.382 157.164   6
  -1  30 -10 282.808 171.081   8
   1  30 -10-119.692 160.092   8
   1  30 -11 368.993 151.332   6
  -1  30 -11-34.3794 141.112   6
   1  30 -11-85.3970 153.404   8
  -1  30 -11-4.51804 153.292   8
  -1  31   0 60.4116 161.910   6
   1  31   0 162.288 160.348   6
   1  31  -1 458.561 165.559   6
   1  31   1 702.976 179.659   6
  -1  31  -1 447.453 169.902   6
   1  31  -2 21.2240 156.625   6
  -1  31  -2 74.1670 157.721   6
   1  31  -3 506.095 169.266   6
  -1  31  -3 378.158 158.354   6
  -1  31  -4 210.140 155.221   6
   1  31  -4 757.575 170.741   6
  -1  31  -5 260.403 158.139   6
   1  31  -5 306.080 162.957   6
  -1  31  -6 269.243 158.616   6
   1  31  -6 65.8790 156.068   6
   1  31  -7 521.205 149.633   6
  -1  31  -7 337.922 150.899   6
   2   0   0 116319. 633.908   2
   2   0   1 45.5071 67.2115   2
   2   0   2 431947. 1584.32   2
   2   0   3-29.2061 117.316   2
   2   0   4 171822. 1350.61   2
   2   0  -4 176604. 1277.31   3
   2   0  -5 72.4578 148.689   3
  -2   0  -5 97.5280 134.319   5
  -2   0   5 127.217 126.046   5
  -2   0   6 130913. 945.391   5
  -2   0  -6 130930. 921.337   5
  -2   0  -7-109.000 153.860   3
   2   0  -7-81.7418 194.889   3
  -2   0   7 55.6411 126.289   5
  -2   0  -7 28.8792 148.931   5
   2   0  -8 5622.89 323.889   3
  -2   0  -8 5777.00 260.543   3
  -2   0   8 5327.37 200.522   5
  -2   0  -8 5807.99 202.616   5
  -2   0  -9 31.3297 142.823   3
   2   0  -9 34.6361 174.752   3
   2   0   9-22.3925 205.945   2
  -2   0  -9 179.040 100.645   5
  -2   0   9 2.43120 104.584   5
   2   0  10 242.921 203.656   2
  -2   0 -10 244.179 147.713   3
   2   0 -10 521.960 213.484   3
   2   0  11-187.227 229.836   2
  -2   0 -11 79.2153 157.901   3
   2   0 -11 206.040 196.679   3
   2   0  12 24280.8 902.989   2
  -2   0 -12 23833.7 585.657   3
   2   0 -12 25206.5 734.804   3
   2   0  13-10.0839 237.097   2
   2   0 -13 336.505 228.595   3
   2   0  14 1197.42 335.238   2
   2   0 -14 515.233 242.097   3
   2   0 -15-26.4985 226.016   3
   2   0  15 758.329 337.574   2
   2   0  16 19920.9 997.392   2
   2   0  17 112.716 314.593   2
  -2   0  18 2411.93 504.093   2
   2   0  18 2897.97 514.605   2
  -2   0  19 595.502 411.726   2
   2   0  19 129.806 392.465   2
  -2   0  20 934.823 476.915   2
   2   0  20 386.680 398.164   2
  -2   0  21-124.340 415.522   2
   2   0  21-392.091 426.829   2
  -2   0  22 2792.27 631.727   2
   2   0  22 2201.08 582.919   2
   2   0 -24 11391.7 499.073   7
  -2   0 -24 13026.6 497.416   7
  -2   0 -25 56.4419 276.650   7
   2   0 -25-296.590 304.432   7
   2   0 -26 2025.84 364.533   7
  -2   0 -26 2836.13 332.470   7
  -2   0 -27-121.133 255.269   7
   2   0 -27-10.6282 271.517   7
  -2   0 -28 905.026 256.792   7
   2   0 -28 1184.82 288.823   7
  -2   0 -29 210.849 235.697   7
   2   0 -29-330.172 249.155   7
  -2   0 -30 1386.05 248.248   7
   2   0 -30 1768.20 273.065   7
   2   0 -31-282.215 219.306   7
   2   0 -32 7364.80 330.754   7
   2   0 -33 3.87514 187.680   7
  -2   0 -35-224.843 165.640   8
   2  -1   0 37.3110 65.8679   1
   2   1   0 45.0303 51.2807   2
   2   1   0 17.3600 73.7376   3
   2  -1   0 20.6259 62.5673   4
   2   1   1 5423.91 141.126   2
   2   1   1 5746.77 154.965   3
   2  -1  -1 5542.99 182.596   1
   2  -1   1 5482.95 138.674   1
   2  -1   1 5632.98 182.756   4
   2  -1  -1 5613.40 141.315   4
   2   1   2 105234. 753.025   2
  -2   1  -2 107944. 875.313   5
  -2   1   2 106506. 883.406   5
   2   1   3 123032. 983.088   2
  -2   1   3 125060. 958.632   5
  -2   1  -3 125845. 946.009   5
   2   1  -4 289.297 148.513   1
   2  -1  -4 206.485 125.910   3
   2   1   4 263.778 155.660   2
  -2   1  -4 269.026 125.818   5
  -2   1   4 113.418 114.126   5
   2   1  -5 123246. 1188.36   1
  -2  -1  -5 125582. 555.738   3
   2   1   5 122546. 1272.77   2
   2  -1  -5 123688. 1139.22   3
  -2   1  -5 123902. 945.236   5
  -2   1   5 123377. 967.987   5
   2  -1  -6 52233.0 803.500   3
  -2  -1  -6 53532.4 441.471   3
  -2   1  -6 53412.8 627.008   5
  -2   1   6 51512.4 638.080   5
  -2  -1  -7 4083.67 207.504   3
   2  -1  -7 3656.86 264.413   3
   2   1  -7 3767.17 297.507   3
  -2   1   7 3941.57 225.835   5
   2  -1  -8 733.522 187.027   3
  -2   1  -8 1056.42 188.588   3
  -2  -1  -8 810.546 123.933   3
   2   1  -8 597.122 189.025   3
  -2   1  -8 881.610 152.274   5
   2   1   9 44811.0 1041.63   2
   2   1  -9 43290.7 879.350   3
  -2  -1  -9 42485.6 545.833   3
  -2   1  -9 42561.0 737.981   3
   2  -1  -9 42759.2 818.179   3
  -2  -1  -9 40062.6 454.710   5
  -2  -1   9 39418.4 476.477   5
  -2   1   9 41105.9 507.653   5
   2  -1  10 12967.3 607.655   2
   2   1  10 13239.8 630.363   2
   2   1 -10 12976.6 523.121   3
   2  -1 -10 12795.8 485.316   3
  -2  -1 -10 12734.6 335.551   3
  -2   1 -10 12540.4 435.248   3
   2   1 -11 17144.9 620.699   3
   2  -1  11 17865.7 740.325   2
  -2  -1 -11 17903.3 414.824   3
   2   1  11 18290.1 771.861   2
  -2   1 -11 17328.8 530.529   3
   2  -1 -11 17498.1 583.835   3
   2   1  12 1901.69 353.014   2
  -2   1 -12 1486.48 230.241   3
   2   1 -12 1732.95 282.494   3
   2  -1  12 1614.43 315.289   2
   2  -1 -12 1648.09 259.625   3
   2  -1  13 2664.61 377.901   2
   2   1  13 2560.69 390.155   2
   2   1 -13 2843.38 335.895   3
  -2   1 -13 3203.98 336.357   3
   2  -1 -13 2988.26 323.641   3
   2   1  14 310.860 275.180   2
   2   1 -14-51.1055 235.443   3
   2   1 -15 6556.00 476.067   3
   2   1  15 6552.23 636.719   2
   2  -1  15 6711.37 606.638   2
   2  -1  16 411.410 330.548   2
  -2  -1  16 402.783 343.416   2
   2   1 -16 362.187 245.505   3
   2   1  16 353.561 326.447   2
   2  -1  17 7623.33 688.941   2
   2   1  17 7607.22 687.219   2
  -2  -1  17 8081.53 723.071   2
   2  -1  18 8054.07 732.093   2
  -2  -1  18 8267.35 752.737   2
   2   1  18 8055.39 737.991   2
   2   1  19 14756.3 1008.04   2
  -2   1  19 14449.2 1010.37   2
  -2  -1  19 14793.8 1008.90   2
   2  -1  19 14436.0 968.198   2
   2  -1  20 1043.66 434.703   2
   2   1  20 924.651 439.994   2
  -2  -1  20 595.878 401.248   2
  -2   1  20 931.397 455.898   2
  -2   1  21 480.863 445.726   2
   2  -1  21 561.535 451.642   2
   2   1  21 603.102 418.096   2
  -2  -1  21 664.178 464.972   2
  -2   1  22 623.438 472.039   2
   2   1  22 1345.48 516.698   2
  -2  -1  22 598.679 486.699   2
   2  -1  22 641.408 471.004   2
   2   1 -24 550.279 328.047   7
  -2   1 -24 1413.72 328.713   7
   2  -1 -24 1311.56 357.793   7
  -2  -1 -24 975.967 330.336   7
   2   1 -25 3595.75 383.592   7
  -2  -1 -25 3991.00 371.147   7
   2  -1 -25 3742.39 395.593   7
  -2   1 -25 4802.69 370.699   7
  -2  -1 -26 1930.64 312.110   7
  -2   1 -26 2212.05 313.069   7
   2  -1 -26 1890.05 343.001   7
   2   1 -26 1739.62 325.301   7
   2   1 -27 381.814 298.600   7
   2  -1 -27 746.773 313.965   7
  -2  -1 -27 453.542 279.669   7
  -2   1 -27 474.491 268.096   7
   2   1 -28 269.687 263.584   7
  -2   1 -28-381.134 242.470   7
  -2  -1 -28 64.5135 238.391   7
   2  -1 -28 291.229 263.838   7
  -2  -1 -29 3852.77 317.152   7
   2   1 -29 4320.40 342.290   7
   2  -1 -29 3943.00 339.218   7
  -2   1 -29 4427.83 321.191   7
  -2   1 -30 1357.09 247.213   7
   2  -1 -30 782.222 245.265   7
  -2  -1 -30 1204.41 242.702   7
   2   1 -30 1113.53 251.185   7
   2  -1 -31 1896.81 258.979   7
   2   1 -31 1675.18 256.891   7
   2  -1 -32 864.068 220.016   7
   2   1 -32 765.129 222.089   7
   2   1 -33 1180.62 211.164   7
   2  -1 -33 840.425 208.446   7
  -2   1 -34 33.1602 171.084   8
  -2  -1 -35 508.387 171.844   8
  -2   1 -35 413.391 172.503   8
   2  -2   0 1203.83 105.804   1
   2   2   0 1208.23 124.095   3
  -2  -2   0 1219.39 83.5333   4
   2  -2   0 1235.28 116.388   4
   2  -2  -1 1501.43 127.329   1
   2  -2   1 1473.34 81.6886   1
   2   2   1 1574.44 109.736   3
   2   2   1 1701.27 90.1227   2
   2  -2  -1 1722.03 114.735   4
   2  -2   1 1731.01 139.120   4
  -2  -2   1 1557.06 73.0736   4
   2   2  -2 68130.8 684.312   1
   2  -2   2 69611.7 370.173   1
  -2   2  -2 69764.6 787.764   5
  -2   2   2 69259.8 795.167   5
  -2  -2   2 69163.6 499.204   4
   2   2  -3 163.485 117.820   1
  -2   2  -3 42.6700 137.187   5
  -2   2   3 122.343 134.296   5
   2   2  -4 166914. 1239.66   1
  -2   2   4 165117. 1254.36   5
  -2   2  -4 163674. 1228.86   5
   2   2  -5 409347. 2131.52   1
  -2   2   5 412038. 1994.30   5
  -2   2  -5 409889. 1942.02   5
   2   2  -6 15209.9 495.543   1
  -2   2   6 15838.4 437.766   5
  -2   2  -6 15783.2 429.759   5
   2   2  -7 10093.4 442.803   1
   2   2  -7 10926.3 467.672   3
  -2   2  -7 10383.8 377.694   5
  -2   2   7 10610.0 380.941   5
   2   2  -8 10551.9 476.437   3
  -2   2  -8 9651.44 346.711   5
  -2   2   8 10307.7 371.854   5
   2  -2   9 1928.26 269.661   2
   2   2  -9 1861.66 256.902   3
  -2   2   9 1652.88 210.192   5
  -2   2  -9 1584.12 198.850   5
   2  -2  10 19821.4 740.103   2
   2   2 -10 20799.1 686.057   3
  -2   2 -10 19721.4 598.821   3
   2   2 -11 18548.7 663.984   3
  -2   2 -11 18500.1 586.497   3
   2  -2  11 18022.3 742.409   2
  -2   2 -12 31112.1 786.654   3
   2  -2  12 29419.3 979.258   2
   2   2 -12 30683.8 874.820   3
   2   2  13 1184.44 324.205   2
   2   2 -13 1336.27 283.554   3
   2  -2  13 1276.32 309.737   2
  -2   2 -13 1299.07 247.275   3
   2  -2  14 356.843 278.118   2
  -2  -2  14 267.342 287.465   2
   2   2  14 457.054 298.498   2
   2   2 -14 321.564 238.749   3
   2   2  15 12469.6 788.250   2
   2   2 -15 11991.8 633.499   3
  -2  -2  15 11860.1 768.819   2
   2  -2  15 12364.3 751.621   2
   2   2 -16 9691.11 593.599   3
   2   2  16 9784.72 732.654   2
   2  -2  16 9629.82 711.608   2
  -2  -2  16 9802.30 749.828   2
  -2  -2  17 597.599 341.069   2
   2  -2  17 862.894 364.398   2
   2   2  17 924.869 387.418   2
   2   2 -17 1187.75 327.660   3
  -2  -2  18 6659.09 676.766   2
   2   2  18 7026.99 704.375   2
   2  -2  18 7154.44 690.538   2
  -2  -2  19 733.244 420.301   2
   2  -2  19 590.944 398.865   2
   2   2  19 562.835 387.615   2
  -2   2  20 231.738 406.766   2
   2   2  20-315.870 409.601   2
   2  -2  20-69.0643 378.335   2
  -2  -2  20-82.1944 393.314   2
  -2  -2  21 42.6781 420.361   2
   2   2  21 180.067 430.987   2
   2  -2  21 558.220 447.433   2
  -2   2  21 11.1201 441.929   2
   2  -2  22 2964.16 639.594   2
   2   2  22 3063.41 634.134   2
  -2  -2  22 3254.22 671.747   2
  -2   2  22 2972.40 631.839   2
   2  -2 -24 9008.43 461.527   7
  -2  -2 -24 9367.64 452.346   7
   2   2 -24 9292.75 456.901   7
  -2   2 -24 9527.52 436.648   7
  -2   2 -25 4178.40 358.160   7
   2   2 -25 3699.49 363.215   7
  -2  -2 -25 3268.56 355.077   7
   2  -2 -25 3414.97 378.180   7
  -2   2 -26 2629.20 324.280   7
  -2  -2 -26 2760.18 334.201   7
   2   2 -26 2215.96 327.913   7
   2  -2 -26 2184.32 340.438   7
   2  -2 -27 3608.76 353.197   7
   2   2 -27 3585.17 341.626   7
  -2  -2 -27 3594.85 338.529   7
  -2   2 -27 3602.49 322.479   7
   2   2 -28 960.181 282.527   7
  -2  -2 -28 535.936 251.886   7
   2  -2 -28 840.770 278.437   7
  -2   2 -28 932.031 258.779   7
  -2  -2 -29 2149.57 285.194   7
   2   2 -29 2197.48 312.639   7
   2  -2 -29 2284.48 317.572   7
  -2   2 -29 2615.69 294.824   7
  -2  -2 -30 182.379 217.016   7
   2   2 -30 108.837 234.506   7
   2  -2 -30-176.696 228.702   7
   2  -2 -31 580.864 221.384   7
  -2  -2 -31 554.884 214.922   7
   2   2 -32 3229.45 258.425   7
   2  -2 -32 2562.15 249.200   7
   2  -2 -33 605.759 204.836   7
  -2   2 -34-124.638 174.570   8
   2  -2 -34 88.1244 173.707   7
  -2   2 -35 1.97967 161.434   8
   2   3   0 56.0196 117.257   3
  -2  -3   0 56.6101 89.5027   4
   2  -3   0 51.1466 103.290   4
   2   3   1 3593.44 181.067   3
   2   3  -1 3611.41 218.994   3
   2  -3  -1 3466.44 181.221   4
  -2  -3   1 3295.10 137.063   4
  -2  -3   2 3833.51 143.152   2
   2   3  -2 3707.69 197.940   1
   2   3   2 3694.18 163.704   3
  -2  -3   2 3730.26 156.167   4
  -2   3  -2 3588.44 276.125   5
  -2   3   2 3493.19 265.816   5
   2   3   3 388.550 99.2746   3
   2   3  -3 263.710 134.987   1
  -2  -3   3 391.255 126.349   2
  -2  -3   3 424.536 127.004   4
   2  -3  -3 386.910 153.544   4
  -2   3  -3 461.244 195.899   5
  -2   3   3 279.369 191.742   5
  -2  -3   4 73704.9 794.114   4
   2   3  -4 73435.2 826.029   1
  -2   3  -4 73649.1 937.301   5
  -2   3   4 73546.6 949.039   5
   2   3  -5 19064.5 499.618   1
  -2   3  -5 18639.1 527.132   5
  -2   3   5 18182.8 521.497   5
   2   3  -6 399342. 2268.62   1
  -2   3   6 400067. 2248.06   5
  -2   3  -6 395783. 2180.43   5
   2   3  -7 2073.50 267.789   3
   2   3  -7 1761.78 248.152   1
  -2   3  -7 1817.91 284.614   5
  -2   3   7 1833.06 283.294   5
   2   3  -8 1513.16 243.320   1
   2   3  -8 1550.56 252.043   3
  -2   3   8 1409.63 239.688   5
  -2   3  -8 1296.30 241.605   5
   2   3  -9 10063.7 486.786   3
   2  -3   9 9579.99 498.976   2
  -2   3  -9 9473.07 365.764   5
  -2   3   9 9569.51 385.988   5
  -2   3 -10 2527.78 298.247   3
   2   3 -10 2392.77 310.204   3
   2  -3  10 2198.61 294.912   2
   2   3 -11 529.726 227.270   3
  -2   3 -11 555.420 227.368   3
   2  -3  11 448.604 239.162   2
  -2  -3  11 674.509 278.439   2
   2  -3  12 22129.3 855.112   2
  -2   3 -12 23219.5 731.447   3
  -2  -3  12 23149.0 887.809   2
   2   3 -12 22502.6 796.270   3
  -2   3 -13 1503.56 274.893   3
   2   3 -13 1637.70 299.503   3
  -2  -3  13 1372.52 347.868   2
   2  -3  13 1389.54 309.767   2
  -2   3 -14 17203.3 681.907   3
   2  -3  14 16734.9 826.763   2
   2   3 -14 16455.1 720.500   3
  -2  -3  14 16851.4 833.736   2
   2  -3  15 45.3904 266.648   2
  -2  -3  15 564.567 315.745   2
   2   3 -15 152.908 244.701   3
   2   3  15 81.7578 297.185   2
   2   3 -16 5338.41 483.570   3
  -2  -3  16 4887.19 556.076   2
   2  -3  16 4832.33 535.595   2
   2   3  16 5147.14 585.033   2
   2   3 -17 385.765 304.772   3
  -2  -3  17 147.229 331.609   2
   2  -3  17-19.2903 335.491   2
   2   3  17 277.332 335.009   2
   2  -3  18 18367.6 1032.51   2
   2   3  18 18867.0 1079.20   2
  -2  -3  18 18534.0 1050.67   2
   2   3  19 8207.74 778.986   2
   2  -3  19 8012.35 755.993   2
  -2  -3  19 8494.26 787.113   2
  -2  -3  20-67.3352 415.131   2
   2   3  20 320.836 453.702   2
   2  -3  20 269.172 377.329   2
  -2   3  21 499.314 454.980   2
   2  -3  21-119.173 398.035   2
   2   3  21 282.954 431.707   2
  -2  -3  21-116.937 451.108   2
   2  -3  22 8186.59 850.823   2
  -2  -3  22 7713.31 854.906   2
  -2   3  22 8216.38 893.497   2
   2   3  22 8258.81 899.123   2
   2  -3 -23 548.546 321.150   7
  -2  -3 -23 372.087 294.167   7
  -2  -3 -24 410.157 316.047   7
   2  -3 -24 800.409 329.848   7
  -2   3 -24 615.051 303.286   7
   2   3 -24 784.557 324.612   7
   2  -3 -25 510.245 304.644   7
  -2  -3 -25 916.040 303.763   7
   2   3 -25 822.925 312.019   7
  -2   3 -26 12148.0 466.275   7
   2   3 -26 11691.1 471.067   7
  -2  -3 -26 12236.4 482.889   7
   2  -3 -26 11285.7 499.066   7
  -2   3 -27 494.757 260.670   7
  -2  -3 -27 587.982 272.721   7
   2  -3 -27 269.930 286.556   7
   2   3 -27 661.207 287.373   7
   2  -3 -28 419.328 274.830   7
  -2  -3 -28 666.787 258.470   7
  -2   3 -28 796.651 263.172   7
   2   3 -28 457.555 261.182   7
  -2   3 -29 1636.93 269.483   7
   2   3 -29 1382.81 282.152   7
   2  -3 -29 1151.21 278.262   7
  -2  -3 -29 1065.68 255.288   7
   2   3 -30 4474.57 313.130   7
   2  -3 -30 3915.64 307.117   7
  -2  -3 -30 3748.75 289.859   7
   2   3 -31 102.087 213.130   7
   2   3 -31 11.4188 198.573   8
  -2  -3 -31 243.461 201.232   7
   2  -3 -31 446.180 214.513   7
   2   3 -32 601.862 212.728   7
   2  -3 -32 261.310 200.479   7
   2  -3 -33 635.441 194.207   7
  -2   3 -33 496.899 202.445   8
  -2   3 -34 234.489 176.554   8
   2  -3 -34 637.555 181.450   7
  -2   3 -35 608.027 173.772   8
   2  -4   0 98010.8 957.352   2
  -2  -4   0 99018.4 798.181   4
   2  -4   1 15564.7 398.866   2
  -2  -4   1 15115.7 194.436   2
  -2  -4   1 15389.7 314.240   4
   2  -4  -1 15555.0 380.999   4
  -2  -4  -1 15088.2 360.245   4
  -2  -4   2 16451.5 269.437   2
   2   4  -2 17878.5 408.098   1
  -2   4   2 18064.1 562.656   5
  -2   4  -2 18099.9 550.998   5
  -2  -4   2 17851.5 357.626   4
  -2  -4   3 5073.22 217.724   2
   2   4  -3 4686.44 248.493   1
  -2   4   3 5200.20 366.909   5
  -2   4  -3 5283.93 373.201   5
  -2  -4   3 5369.46 244.810   4
  -2  -4   4 62632.7 777.777   2
  -2   4   4 63799.5 1011.99   5
  -2  -4   4 63381.1 777.698   4
  -2   4  -4 65212.9 1017.11   5
   2   4  -5 313044. 1871.66   1
  -2  -4   5 312941. 1874.61   4
  -2  -4   5 311933. 1918.93   2
  -2   4  -5 312642. 2199.95   5
  -2   4   5 315337. 2226.95   5
   2   4  -6 20267.4 543.090   1
  -2  -4   6 21274.1 565.030   4
  -2  -4   6 20410.2 576.049   2
  -2   4   6 20568.7 635.911   5
  -2   4  -6 20709.4 651.829   5
  -2  -4   7 41885.7 858.258   2
   2   4  -7 41371.6 793.270   1
   2   4  -7 43471.6 940.480   3
  -2   4   7 41428.3 869.343   5
  -2   4  -7 41643.1 844.258   5
   2   4  -8 48621.6 914.576   1
   2   4  -8 51146.7 1063.15   3
  -2  -4   8 49812.3 1001.89   2
  -2   4   8 50666.3 906.980   5
  -2   4  -8 49240.6 894.107   5
   2   4  -9 45407.6 1038.40   3
  -2  -4   9 45461.8 1024.20   2
   2  -4   9 46725.5 1061.76   2
  -2   4   9 45342.9 836.980   5
  -2   4  -9 45801.7 819.720   5
   2  -4  10 817.775 255.501   2
   2   4 -10 570.140 228.520   3
  -2  -4  10 327.934 224.199   2
   2   4 -11 42868.6 1074.72   3
  -2   4 -11 41351.4 996.527   3
   2  -4  11 40105.0 1084.67   2
  -2  -4  11 40488.1 1078.81   2
  -2  -4  12 27275.0 961.220   2
   2  -4  12 26648.1 937.805   2
   2   4 -12 27442.8 914.345   3
  -2   4 -12 26485.5 842.698   3
  -2  -4  13 4879.92 492.308   2
  -2   4 -13 4002.50 396.547   3
   2  -4  13 5372.79 497.499   2
   2   4 -13 4204.65 428.313   3
   2  -4  14 359.289 275.857   2
   2   4 -14 247.325 259.091   3
  -2  -4  14 77.8782 285.022   2
  -2   4 -14 157.251 247.359   3
  -2   4 -15 4091.42 416.802   3
  -2  -4  15 3549.61 481.521   2
   2   4 -15 3932.36 431.827   3
   2  -4  15 4335.15 499.833   2
   2   4 -16 6733.75 544.454   3
   2  -4  16 6318.83 602.702   2
  -2  -4  16 6600.30 637.791   2
   2   4  16 6608.26 647.660   2
   2   4 -17 13025.6 741.447   3
   2  -4  17 12441.4 820.964   2
  -2  -4  17 13681.1 883.589   2
   2   4  17 13250.3 898.412   2
   2   4 -18 2494.84 438.270   3
  -2  -4  18 2874.04 519.159   2
   2  -4  18 2831.29 502.096   2
   2   4  18 2386.75 501.270   2
   2   4  19 6277.69 719.213   2
   2  -4  19 5755.04 666.891   2
  -2  -4  19 5943.00 705.157   2
   2  -4  20 8497.77 796.559   2
  -2  -4  20 8950.22 839.268   2
   2   4  20 9140.05 869.787   2
   2  -4  21 402.974 431.844   2
   2   4  21 232.390 423.296   2
  -2  -4  21 276.828 443.984   2
   2   4  22 743.806 506.848   2
  -2   4  22-250.773 500.927   2
  -2  -4  22 457.633 473.051   2
   2  -4  22 45.6713 433.146   2
   2  -4 -23 713.619 349.592   7
  -2  -4 -23 493.018 322.523   7
  -2  -4 -24 526.933 302.179   7
  -2   4 -24 892.962 299.742   7
   2  -4 -24 778.584 332.014   7
   2  -4 -25 2125.59 398.101   7
  -2  -4 -25 2606.76 358.647   7
   2   4 -26 1487.47 307.160   7
  -2  -4 -26 1978.41 323.720   7
  -2   4 -26 2211.62 306.102   7
   2  -4 -26 2211.16 347.822   7
  -2  -4 -27 1094.67 289.449   7
   2  -4 -27 1052.42 316.572   7
  -2   4 -27 1454.18 293.116   7
   2   4 -27 1560.45 312.147   7
  -2   4 -28 2575.76 288.321   7
  -2  -4 -28 1932.32 283.781   7
   2   4 -28 1698.34 291.432   7
   2  -4 -28 1877.03 305.899   7
   2   4 -29 2103.67 309.777   7
  -2  -4 -29 2679.09 296.349   7
   2   4 -30 14.2193 222.214   8
  -2  -4 -30 320.150 209.924   7
   2  -4 -30 226.975 227.251   7
   2  -4 -31 283.856 203.752   7
  -2  -4 -31 220.575 193.097   7
   2   4 -31-75.0224 206.228   8
  -2   4 -32 12.4363 195.739   8
   2  -4 -32 229.252 195.470   7
  -2   4 -33 608.902 204.567   8
   2  -4 -33 828.888 196.663   7
  -2   4 -34-313.418 180.346   8
   2  -4 -34 84.6216 167.115   7
  -2   4 -35 216.382 161.654   8
  -2  -5   0 203.450 176.813   4
   2  -5   1 119531. 1137.67   2
  -2  -5   2 97688.2 652.244   2
   2  -5   2 105466. 1082.26   2
   2   5  -2 99414.5 998.406   1
  -2  -5  -2 99932.6 1067.54   4
  -2  -5   2 103390. 912.811   4
   2  -5   3 528998. 2399.22   2
   2   5  -3 507731. 2246.84   1
  -2  -5   3 541367. 2173.17   4
  -2   5  -3 521717. 3085.31   5
  -2   5   3 516839. 3102.30   5
  -2  -5   4 52264.2 696.286   2
   2   5  -4 50019.2 749.248   1
  -2   5  -4 49459.8 1014.35   5
  -2   5   4 49255.3 1008.81   5
  -2  -5   5 19213.1 501.595   2
   2  -5   5 19613.9 545.142   2
   2   5  -5 19001.7 501.715   1
  -2  -5   5 19731.3 516.346   4
  -2   5  -5 20726.6 702.069   5
  -2   5   5 20429.9 699.736   5
   2   5  -6 28037.0 623.502   1
  -2  -5   6 28112.0 650.491   2
   2  -5   6 29077.4 687.214   2
  -2  -5   6 28745.5 658.630   4
  -2   5  -6 28729.5 790.451   5
  -2   5   6 28326.8 795.339   5
  -2  -5   7 71316.2 1092.75   2
   2  -5   7 70795.2 1132.49   2
   2  -5   7 70695.4 1223.17   4
   2   5  -7 70381.5 1022.40   1
  -2  -5   7 69595.8 1075.83   4
   2   5  -7 72695.0 1270.71   3
  -2   5  -7 70431.4 1169.22   5
  -2   5   7 70498.8 1181.96   5
  -2  -5   8 16156.6 573.831   4
   2  -5   8 15643.7 642.065   4
  -2  -5   8 15987.2 590.054   2
   2   5  -8 15847.0 541.120   1
   2  -5   8 16083.9 606.437   2
   2   5  -8 15937.2 642.355   3
  -2   5  -8 16345.2 588.995   5
  -2   5   8 16482.4 602.393   5
  -2  -5   9 21090.6 690.517   4
   2  -5   9 20172.6 738.519   4
  -2  -5   9 21281.6 717.889   2
   2  -5   9 20967.8 723.337   2
   2   5  -9 20581.0 635.805   1
   2   5  -9 21184.9 758.294   3
  -2   5   9 21262.5 653.281   5
   2  -5  10 493.199 230.309   2
   2   5 -10 436.219 238.445   3
  -2  -5  10 442.867 294.213   2
  -2  -5  11 17093.9 717.873   2
   2   5 -11 15912.2 700.432   3
   2  -5  11 16074.7 709.800   2
   2   5 -12 479.445 263.084   3
  -2  -5  12 439.158 275.427   2
  -2   5 -12 498.061 266.191   3
   2  -5  12 889.123 306.483   2
  -2   5 -13 596.319 296.059   3
   2   5 -13 437.374 266.584   3
   2  -5  13 531.492 302.775   2
  -2  -5  13 635.009 314.718   2
   2   5 -14 4494.28 471.009   3
  -2   5 -14 4453.13 447.152   3
   2  -5  14 3854.20 470.209   2
   2  -5  15 12868.7 779.069   2
  -2  -5  15 13254.9 794.873   2
   2   5 -15 13110.4 730.192   3
  -2   5 -15 13728.8 707.727   3
   2   5 -16-46.1807 288.422   3
  -2  -5  16 153.895 314.172   2
   2  -5  16-368.648 343.636   2
   2  -5  17 25267.4 1141.35   2
   2   5 -17 25690.3 1053.05   3
  -2  -5  17 27146.4 1201.07   2
   2   5  17 26484.6 1240.50   2
  -2  -5  18 3519.33 548.653   2
   2  -5  18 3613.94 537.992   2
   2   5  18 3688.64 569.020   2
   2   5 -18 3612.54 488.905   3
   2   5  19 1125.21 427.743   2
  -2  -5  19 1197.02 466.872   4
   2  -5  19 1300.47 429.946   2
  -2  -5  19 1426.37 451.701   2
  -2  -5  20 930.986 472.835   4
   2   5  20 1237.98 466.900   2
   2  -5  20 665.682 442.527   4
   2  -5  20 495.053 408.696   2
  -2  -5  20 1281.16 463.668   2
   2  -5  21 7670.22 783.693   2
   2  -5  21 6430.04 772.914   4
  -2  -5  21 7478.21 806.069   2
  -2  -5  21 8025.60 853.504   4
   2   5  21 7363.03 806.062   2
  -2   5  22 117.517 465.132   2
   2  -5  22-119.912 478.728   4
  -2  -5  22 155.012 441.096   2
   2   5  22 373.787 487.435   2
   2  -5  22-159.500 424.123   2
  -2  -5 -23 1890.44 375.563   7
   2  -5 -23 510.812 365.859   7
  -2  -5 -24 982.131 324.728   7
   2  -5 -24 425.796 325.254   7
  -2  -5 -25 1456.87 319.377   7
   2  -5 -25 1144.71 333.046   7
  -2  -5 -26 5724.03 384.078   7
   2  -5 -26 5699.65 405.502   7
  -2  -5 -27 4541.10 360.093   7
   2  -5 -27 4723.59 397.461   7
   2  -5 -28-5.64193 253.134   7
  -2  -5 -28 38.0882 240.697   7
  -2  -5 -29 646.336 237.026   7
   2  -5 -29 541.355 248.306   7
   2   5 -30 1475.05 258.941   8
   2  -5 -30 1747.51 248.089   7
  -2  -5 -30 1407.60 230.764   7
   2  -5 -31 255.117 199.266   7
   2   5 -31-88.1172 202.044   8
  -2   5 -31-279.787 207.926   8
   2  -5 -32 689.297 196.054   7
  -2   5 -32 834.474 216.640   8
  -2   5 -33-22.8300 181.581   8
   2  -5 -33 368.274 183.513   7
  -2   5 -34 42.3172 172.092   8
   2  -5 -34 198.138 168.165   7
  -2   5 -35 105.700 156.304   8
  -2  -6   0 17493.6 473.085   4
   2  -6   1 40688.2 726.567   2
  -2  -6  -1 39818.8 679.322   4
  -2  -6   2 10729.3 267.132   2
   2  -6   2 11378.2 411.061   2
  -2  -6   2 10942.5 353.734   4
  -2  -6  -2 11197.5 411.755   4
   2  -6   3 9800.05 389.358   2
   2   6  -3 9124.21 352.629   1
  -2  -6   3 8927.50 270.668   2
  -2  -6   3 9538.28 348.664   4
   2  -6   4 4218.64 277.295   2
  -2  -6   4 4299.17 230.651   2
   2   6  -4 3809.60 267.598   1
  -2   6  -4 4088.80 422.151   5
  -2   6   4 4363.99 451.286   5
  -2  -6   4 4739.66 271.310   4
   2  -6   5 29799.3 671.644   2
  -2  -6   5 28646.6 578.709   2
   2   6  -5 28268.4 609.945   1
  -2   6   5 29078.8 846.367   5
  -2   6  -5 29107.0 844.755   5
  -2  -6   5 28427.5 624.533   4
   2   6  -6 43030.7 998.531   3
   2  -6   6 43502.8 861.736   2
  -2  -6   6 41993.0 786.078   2
   2   6  -6 42447.8 773.687   1
  -2  -6   6 43205.7 814.285   4
  -2   6   6 43444.6 1023.60   5
   2  -6   6 43539.6 930.375   4
  -2   6  -6 43495.7 1017.09   5
   2  -6   7 4367.84 341.191   2
   2  -6   7 4089.91 337.608   4
   2   6  -7 4274.54 375.327   3
  -2  -6   7 4269.52 318.086   2
   2   6  -7 4086.21 310.879   1
  -2  -6   7 4333.58 319.085   4
  -2   6  -7 4216.45 405.458   5
  -2   6   7 3989.14 394.093   5
   2  -6   8 93274.7 1390.66   2
   2   6  -8 95216.9 1255.67   1
   2   6  -8 95926.8 1587.42   3
   2  -6   8 94209.6 1510.27   4
  -2  -6   8 95303.0 1361.53   2
  -2   6   8 96632.9 1464.71   5
  -2  -6   8 97116.4 1363.22   4
  -2   6  -8 96098.3 1443.02   5
  -2  -6   9 4801.56 370.930   4
   2   6  -9 4632.46 348.108   1
   2  -6   9 8950.51 480.046   2
  -2  -6   9 4422.61 366.472   2
   2  -6   9 9296.90 523.648   4
   2   6  -9 4602.82 412.247   3
  -2  -6  10 41936.6 1019.79   4
   2   6 -10 40095.3 1099.20   3
   2  -6  10 39117.9 1081.98   4
  -2  -6  10 41990.2 1023.48   2
   2  -6  10 40578.7 1036.60   2
   2   6 -11 20701.5 831.076   3
   2  -6  11 21148.2 800.772   2
  -2  -6  11 21842.8 793.099   4
   2  -6  11 20113.3 830.922   4
  -2  -6  11 22150.7 809.526   2
   2   6 -12 128754. 2051.60   3
   2  -6  12 126133. 2113.46   4
  -2  -6  12 132635. 2005.26   2
   2  -6  12 131135. 2026.83   2
  -2  -6  12 134377. 2010.45   4
  -2   6 -12 132282. 2015.24   3
   2  -6  13 7568.54 587.541   4
   2  -6  13 8202.00 585.351   2
  -2  -6  13 8829.00 602.815   2
  -2  -6  13 8463.35 613.253   4
   2   6 -13 7985.01 575.219   3
  -2   6 -13 7672.60 545.623   3
  -2  -6  14 1785.43 401.269   4
   2  -6  14 1210.31 338.714   2
   2   6 -14 1619.74 353.521   3
  -2   6 -14 1715.68 364.049   3
   2  -6  14 1183.24 350.352   4
  -2  -6  14 1447.03 367.662   2
   2  -6  15 6512.48 614.356   4
  -2  -6  15 7060.59 596.129   2
  -2   6 -15 6981.72 553.201   3
   2   6 -15 6911.34 569.469   3
   2  -6  15 7081.83 609.050   2
  -2  -6  15 7053.60 608.628   4
   2  -6  16 29016.1 1234.88   4
   2  -6  16 30203.5 1175.92   2
   2   6 -16 31077.9 1160.36   3
  -2  -6  16 31283.9 1208.06   2
  -2   6 -16 32049.5 1131.35   3
  -2  -6  16 32745.8 1266.05   4
   2   6 -17 532.288 326.459   3
  -2  -6  17 934.747 377.302   2
   2  -6  17 607.583 337.837   2
  -2  -6  17 1011.63 413.934   4
   2  -6  17 510.574 373.847   4
   2   6  17 879.460 396.190   2
  -2  -6  18-14.8401 381.880   4
   2   6 -18 301.113 353.158   3
   2  -6  18 505.354 403.601   4
   2   6  18 353.567 368.859   2
   2  -6  18-88.1236 342.598   2
  -2  -6  18-114.500 345.594   2
  -2  -6  19 5221.62 641.622   2
  -2  -6  19 5584.07 709.346   4
   2  -6  19 5218.16 670.377   4
   2  -6  19 5445.72 636.686   2
   2   6  19 4879.11 649.374   2
  -2  -6  20 8770.35 841.738   2
   2  -6  20 7517.85 791.376   4
  -2  -6  20 7877.60 824.263   4
   2  -6  20 7336.78 752.885   2
   2   6  20 7794.97 815.743   2
   2  -6  21 274.275 456.382   4
  -2  -6  21-130.287 436.229   2
   2   6  21 838.762 496.128   2
   2  -6  21-52.5277 393.418   2
  -2  -6  21-363.276 529.129   4
  -2  -6  22 1169.94 534.258   2
  -2  -6 -23-132.010 295.952   7
   2  -6 -23-689.610 326.513   7
   2  -6 -24 12462.4 522.408   7
  -2  -6 -24 12844.6 505.813   7
   2  -6 -25 1082.44 327.850   7
  -2  -6 -25 635.073 298.722   7
   2  -6 -26 2865.59 346.980   7
  -2  -6 -26 2956.91 333.038   7
   2  -6 -27 254.057 274.396   7
  -2  -6 -27-137.096 253.078   7
  -2  -6 -28 6304.36 363.738   7
   2  -6 -28 5616.84 370.913   7
  -2  -6 -29 2743.66 276.775   7
   2   6 -29 2026.12 281.476   8
   2  -6 -29 2749.52 286.271   7
  -2   6 -30 195.754 221.556   8
   2  -6 -30 398.211 213.928   7
  -2  -6 -30 369.835 206.905   7
   2   6 -30 448.003 223.551   8
   2  -6 -31 700.319 204.667   7
   2   6 -31 99.5175 203.992   8
  -2   6 -31 122.942 207.533   8
  -2  -6 -31 891.063 209.304   7
  -2   6 -32 74.0576 193.667   8
   2  -6 -32 122.369 181.002   7
  -2   6 -33 312.114 191.367   8
   2  -6 -33 56.5824 168.788   7
   2  -6 -34 799.593 179.027   7
  -2   6 -34 164.390 168.446   8
  -2   6 -35 434.111 164.209   8
  -2  -7   0-45.8915 155.604   4
   2  -7   1 12961.2 446.534   2
  -2  -7   1 12824.1 404.769   4
  -2  -7  -1 13291.1 441.529   4
   2  -7   2 24442.7 603.899   2
  -2  -7   2 25481.9 428.337   2
  -2  -7  -2 24260.6 625.807   4
  -2  -7   2 25028.6 546.516   4
   2   7  -3 254.296 163.982   1
  -2  -7   3 246.272 119.712   2
   2  -7   3 309.504 162.235   2
  -2   7  -3 463.560 302.689   5
  -2   7   3 120.428 323.540   5
  -2  -7   3 262.521 150.229   4
   2  -7   4 432.505 177.528   2
  -2  -7   4 355.735 139.554   2
   2   7  -4 296.045 168.924   1
  -2  -7   4 297.260 157.652   4
  -2   7  -4 460.138 313.481   5
  -2   7   4 297.223 295.761   5
   2  -7  -4 633.734 212.669   4
   2  -7   5 2069.14 263.354   2
   2   7  -5 816.046 192.973   1
  -2  -7   5 979.611 177.080   2
   2   7  -5 793.293 216.607   3
  -2   7   5 1170.97 325.776   5
  -2  -7   5 855.197 178.917   4
   2  -7   5 1981.81 269.105   4
  -2   7  -5 977.011 321.836   5
   2   7  -6 688.074 193.202   1
  -2  -7   6 801.496 203.466   2
  -2  -7   6 997.002 227.535   4
   2   7  -6 800.342 238.951   3
   2  -7   6 1187.59 228.465   2
   2  -7   6 1022.77 228.045   4
  -2   7   6 706.558 313.048   5
  -2   7  -6 906.325 323.572   5
   2  -7   7 19039.6 624.598   2
   2   7  -7 19493.7 744.936   3
   2   7  -7 19861.1 573.889   1
  -2  -7   7 19842.9 591.206   2
   2  -7   7 19389.6 678.975   4
  -2  -7   7 20597.9 630.536   4
  -2   7  -7 19813.2 753.530   5
  -2   7   7 20530.3 780.589   5
  -2  -7   8 21008.4 643.003   2
   2  -7   8 20933.1 683.508   2
   2   7  -8 20564.1 614.881   1
   2   7  -8 20171.5 787.870   3
   2  -7   8 20375.1 727.937   4
  -2  -7   8 20778.5 656.167   4
   2  -7   9 37238.0 943.670   2
  -2  -7   9 37917.2 931.158   2
   2   7  -9 38119.8 858.880   1
   2   7  -9 38567.2 1098.83   3
   2  -7   9 36995.9 1027.69   4
  -2  -7   9 37447.8 917.549   4
   2   7 -10 11197.6 639.450   3
   2  -7  10 11098.1 621.893   4
   2  -7  10 11100.0 583.005   2
  -2  -7  10 11351.6 582.034   2
  -2  -7  10 11270.8 566.678   4
   2  -7  11 3206.86 389.166   4
  -2  -7  11 3519.12 384.072   2
   2  -7  11 3466.26 379.793   2
   2   7 -11 4071.32 445.186   3
  -2  -7  11 3585.78 396.375   4
   2  -7  12 20791.9 832.179   2
  -2  -7  12 21517.8 835.200   4
   2   7 -12 21478.6 910.396   3
  -2  -7  12 21641.2 834.468   2
   2  -7  12 20268.5 880.948   4
  -2   7 -13 1575.85 355.281   3
   2   7 -13 1363.08 329.704   3
   2  -7  13 1250.21 333.723   4
  -2  -7  13 1676.65 350.330   2
   2  -7  13 1634.66 329.782   2
  -2  -7  13 1381.14 324.482   4
  -2   7 -14 7066.99 583.112   3
   2  -7  14 6666.70 587.705   4
  -2  -7  14 6966.55 570.416   4
   2   7 -14 6868.70 577.015   3
  -2  -7  14 7140.12 569.820   2
   2  -7  14 6721.34 557.682   2
  -2  -7  15 16456.0 868.358   4
   2   7 -15 15793.0 852.107   3
   2  -7  15 15174.6 822.460   2
   2  -7  15 14800.4 863.859   4
  -2   7 -15 16192.1 840.096   3
  -2  -7  15 16155.4 841.229   2
  -2   7 -16 2942.54 451.122   3
   2  -7  16 2729.52 439.153   2
   2  -7  16 2711.84 475.789   4
   2   7 -16 2402.81 428.589   3
  -2  -7  16 2529.87 449.844   4
  -2  -7  16 2812.99 462.983   2
   2   7 -17 22726.5 1065.04   3
  -2  -7  17 22683.4 1082.59   2
   2  -7  17 22000.0 1129.48   4
   2  -7  17 21965.5 1048.50   2
  -2  -7  17 24286.9 1144.71   4
   2   7  18-13.3072 377.410   2
  -2  -7  18 89.1368 371.996   4
   2  -7  18 29.9503 332.365   2
   2  -7  18-222.010 381.740   4
   2   7 -18 97.9301 324.050   3
  -2  -7  18-117.176 358.026   2
   2   7  19-296.561 427.056   2
  -2  -7  19 111.757 449.638   4
  -2  -7  19-32.8393 395.619   2
   2   7 -19 709.174 383.172   3
   2  -7  19-89.1090 394.462   4
   2  -7  19-12.7254 349.831   2
   2  -7  20-168.552 455.629   4
   2  -7  20 589.242 408.308   2
  -2  -7  20-15.8230 474.050   4
   2   7  20 159.149 433.174   2
  -2  -7  20 15.8030 410.413   2
   2   7  21 685.700 470.911   2
  -2  -7  21 683.204 469.089   2
   2  -7  21 847.328 467.757   2
   2  -7  21 1293.07 488.314   4
   2  -7 -22 2621.21 374.172   7
  -2  -7 -22 2992.55 368.101   7
   2  -7 -23 4122.74 402.950   7
  -2  -7 -23 3510.83 372.592   7
  -2  -7 -24 552.843 299.434   7
   2  -7 -24 444.102 319.060   7
  -2  -7 -25 5281.16 385.909   7
   2  -7 -25 4030.33 392.872   7
  -2  -7 -26 1294.70 291.932   7
   2  -7 -26 1780.19 322.401   7
   2   7 -26 1390.52 295.708   8
   2  -7 -27 1135.29 313.146   7
  -2  -7 -27 1236.35 282.865   7
   2  -7 -28 44.7918 245.715   7
   2   7 -28-209.154 245.085   8
   2   7 -29 57.8254 227.183   8
  -2   7 -29 166.345 226.326   8
   2  -7 -29 320.494 225.014   7
  -2  -7 -29 71.1142 211.977   7
   2   7 -30 74.0152 209.690   8
  -2  -7 -30 678.785 211.697   7
   2  -7 -30 500.965 207.362   7
  -2   7 -30 325.820 219.158   8
   2   7 -31 207.999 202.276   8
  -2   7 -31 291.615 206.874   8
   2  -7 -32 183.698 175.420   7
  -2   7 -32 329.594 198.403   8
  -2   7 -33 167.082 180.792   8
   2  -7 -33 613.118 183.892   7
  -2   7 -34 441.486 172.965   8
  -2   7 -35 11.8885 145.836   8
   2  -8   0 55553.6 949.428   4
  -2   8   0 54815.1 1279.94   5
  -2  -8   0 56100.5 914.900   4
   2  -8   1 3694.07 275.759   4
   2  -8  -1 3756.86 284.268   4
  -2  -8  -1 3868.09 292.789   4
  -2  -8   1 3773.98 273.595   4
  -2   8  -1 4104.63 444.636   5
  -2   8   1 4360.41 441.391   5
   2  -8   2 13890.2 492.728   2
   2  -8  -2 13708.8 517.942   4
  -2  -8  -2 13220.2 503.529   4
  -2  -8   2 13697.1 456.175   4
  -2   8   2 13928.9 692.033   5
   2  -8   2 14129.1 498.757   4
  -2   8  -2 13615.3 682.615   5
  -2  -8   3 21470.5 446.101   2
   2   8  -3 21371.2 565.036   1
   2  -8   3 23192.3 638.693   2
  -2  -8   3 22928.0 564.441   4
   2  -8  -3 22370.1 679.989   4
   2  -8   3 23325.5 646.936   4
  -2  -8  -3 22182.7 675.726   4
  -2   8   3 22972.3 841.695   5
  -2   8  -3 23066.8 851.656   5
  -2  -8   4 5346.83 257.712   2
   2   8  -4 5172.11 314.870   1
   2  -8   4 5797.46 339.436   2
  -2  -8   4 6151.52 328.279   4
  -2   8   4 5956.65 503.025   5
   2  -8   4 5741.10 352.420   4
   2  -8  -4 5674.89 401.038   4
  -2   8  -4 6289.80 504.318   5
  -2  -8   5 23758.7 531.640   2
   2  -8   5 23912.6 643.388   2
   2   8  -5 23339.3 596.950   1
  -2   8  -5 23462.1 858.571   5
   2  -8   5 23585.6 699.673   4
   2  -8  -5 25174.7 808.292   4
  -2  -8   5 24875.4 639.739   4
  -2   8   5 23527.6 861.736   5
   2  -8   6 1986.30 254.379   2
   2  -8   6 1744.17 251.972   4
  -2  -8   6 1544.53 200.912   2
   2   8  -6 2032.86 239.929   1
   2   8  -6 2073.05 302.251   3
  -2   8   6 1892.32 353.995   5
  -2   8  -6 2149.64 375.661   5
  -2  -8   6 1632.92 223.740   4
   2   8  -7 140808. 2058.08   3
   2   8  -7 141116. 1505.49   1
   2  -8   7 141143. 1658.95   2
  -2  -8   7 140610. 1473.35   2
   2  -8   7 139722. 1824.26   4
  -2   8   7 144393. 2050.53   5
  -2  -8   7 141106. 1606.17   4
   2   8  -8 70819.7 1117.07   1
  -2  -8   8 68993.4 1122.70   2
   2   8  -8 70070.5 1510.89   3
   2  -8   8 70882.5 1243.64   2
   2  -8   8 67469.2 1328.11   4
  -2  -8   8 69969.5 1198.41   4
   2  -8   9 16896.3 667.604   2
   2   8  -9 15786.2 569.955   1
  -2  -8   9 15945.6 605.910   2
   2   8  -9 15091.9 736.822   3
  -2  -8   9 16653.5 635.042   4
   2  -8   9 16827.5 714.258   4
  -2  -8  10 7074.06 458.700   2
   2  -8  10 7860.47 499.433   2
   2   8 -10 7172.90 553.950   3
   2  -8  10 7873.18 539.413   4
  -2  -8  10 7314.84 471.418   4
  -2  -8  11 18272.8 724.235   2
   2   8 -11 17984.1 838.072   3
   2  -8  11 17376.8 731.157   2
   2  -8  11 16234.9 766.512   4
  -2  -8  11 17128.7 710.136   4
   2   8 -12 24987.5 1025.40   3
   2  -8  12 25242.9 916.510   2
  -2  -8  12 25530.5 897.299   2
  -2  -8  12 25463.5 905.394   4
   2  -8  12 24829.9 976.764   4
   2  -8  13 553.025 337.343   2
   2  -8  13-3.76862 288.373   4
  -2   8 -13 22.3992 281.944   3
   2   8 -13 45.0939 274.747   3
  -2  -8  13-36.0344 276.902   2
  -2  -8  13-42.7025 269.178   4
   2  -8  14 495.271 322.345   4
   2  -8  14 518.028 290.730   2
  -2   8 -14 621.779 324.316   3
   2   8 -14 570.881 320.073   3
  -2  -8  14 321.433 285.555   2
  -2  -8  14 295.564 296.728   4
   2  -8  15 1082.05 387.566   4
  -2  -8  15 1314.96 384.141   4
   2   8 -15 1383.12 380.015   3
  -2  -8  15 1281.02 370.294   2
  -2   8 -15 1340.68 366.907   3
   2  -8  15 1053.23 335.658   2
   2  -8  16 4802.13 531.520   2
  -2  -8  16 5464.30 564.214   2
   2   8 -16 4868.08 571.247   3
   2  -8  16 4632.06 570.991   4
  -2   8 -16 5166.36 549.915   3
  -2  -8  16 5730.89 591.907   4
   2   8 -17 1583.55 425.130   3
  -2   8 -17 1629.40 434.940   3
  -2  -8  17 1268.98 393.579   2
   2  -8  17 1651.35 408.330   2
  -2  -8  17 1359.29 443.263   4
   2  -8  17 1480.09 429.089   4
   2  -8  18-169.196 353.146   2
   2   8  18-125.206 414.182   2
   2  -8  18 215.889 379.577   4
   2   8 -18 392.462 373.898   3
  -2  -8  18-695.968 433.429   4
  -2  -8  18-178.871 371.028   2
  -2  -8  19 14817.1 960.846   2
   2  -8  19 14852.6 946.454   2
   2   8  19 14532.1 1048.04   2
   2  -8  19 15274.7 1052.95   4
   2   8 -19 15155.4 963.531   3
  -2  -8  19 15563.7 1058.22   4
   2  -8  20 1797.48 523.577   4
   2   8  20 2535.63 583.819   2
  -2  -8  20 2177.40 539.920   2
   2  -8  20 2282.27 511.662   2
   2   8  21 359.131 487.974   2
  -2  -8  21 154.163 461.782   2
   2  -8  21 447.433 432.686   2
   2  -8  21 302.052 446.386   4
   2  -8 -22 360.119 309.221   7
  -2  -8 -22 406.426 301.859   7
   2  -8 -23 1258.87 359.332   7
  -2  -8 -23 1836.59 333.901   7
   2   8 -24 3343.91 358.702   8
   2  -8 -24 3710.40 380.930   7
  -2  -8 -24 3864.05 363.413   7
   2  -8 -25 1798.46 391.226   7
  -2  -8 -25 2549.60 355.883   7
   2   8 -26 1528.05 306.352   8
   2  -8 -26 1709.97 310.913   7
  -2  -8 -26 1545.21 286.561   7
   2  -8 -27 616.735 267.103   7
   2   8 -27 736.788 270.826   8
  -2   8 -27 338.812 252.760   8
  -2  -8 -27 401.706 242.137   7
   2  -8 -28 842.629 255.226   7
  -2   8 -28 872.871 260.093   8
  -2  -8 -28 999.786 246.780   7
   2   8 -28 855.508 259.230   8
   2   8 -29 309.464 228.617   8
  -2  -8 -29 838.281 227.961   7
  -2   8 -29 144.581 229.280   8
   2  -8 -29 1185.05 253.751   7
   2  -8 -30-13.8941 193.085   7
   2   8 -30-193.519 214.771   8
  -2  -8 -30-115.723 190.343   7
  -2   8 -30-130.956 212.374   8
   2  -8 -31 146.090 186.479   7
  -2   8 -31-301.633 209.798   8
   2   8 -31-68.2652 198.922   8
  -2   8 -32 91.4262 187.327   8
   2  -8 -32-0.34754 171.887   7
  -2   8 -33 226.431 177.274   8
   2  -8 -33 417.581 173.336   7
  -2   8 -34 187.612 165.428   8
  -2   9   0-145.977 272.069   5
   2  -9   0-148.969 168.125   4
  -2  -9   0-23.8411 168.064   4
  -2  -9   1 12851.5 472.731   4
   2  -9   1 12638.6 494.959   4
  -2   9  -1 11332.3 646.509   5
  -2   9   1 11675.0 658.241   5
  -2  -9  -1 12108.2 484.647   4
   2  -9  -1 12902.9 529.605   4
   2  -9   2 79470.7 1181.80   2
  -2  -9   2 76439.0 1084.37   4
   2  -9  -2 74809.1 1257.54   4
  -2   9  -2 75287.6 1562.64   5
   2  -9   2 77274.3 1202.85   4
  -2   9   2 75116.0 1562.13   5
  -2  -9  -2 74730.5 1228.47   4
   2   9  -3 10308.0 423.168   1
  -2  -9   3 10817.7 339.874   2
   2  -9   3 12040.1 490.070   2
  -2   9   3 10200.4 629.812   5
   2  -9   3 11438.5 495.181   4
   2  -9  -3 10254.8 513.337   4
  -2  -9   3 10904.8 429.013   4
  -2  -9  -3 10226.7 505.433   4
  -2   9  -3 10118.4 641.354   5
   2  -9   4 830.350 203.797   2
  -2  -9   4 857.622 159.131   2
   2   9  -4 933.241 204.111   1
   2  -9  -4 1086.99 249.069   4
  -2   9   4 827.786 312.267   5
  -2  -9   4 869.600 189.648   4
   2  -9   4 841.254 193.704   4
  -2   9  -4 867.103 316.764   5
   2  -9   5 2198.03 256.648   2
   2   9  -5 2129.66 242.731   1
  -2  -9   5 1996.05 204.136   2
  -2   9   5 2111.79 383.121   5
  -2  -9   5 2239.24 255.885   4
   2  -9  -5 2671.66 355.461   4
   2  -9   5 1981.44 252.691   4
  -2   9  -5 2108.24 377.631   5
  -2  -9   6 76035.5 1011.17   2
   2   9  -6 76474.1 1556.00   3
   2  -9   6 77568.6 1217.01   2
   2   9  -6 75829.3 1117.40   1
   2  -9   6 75353.7 1318.21   4
  -2  -9   6 79848.1 1210.41   4
   2   9  -7 17572.4 791.609   3
  -2  -9   7 18422.7 553.466   2
   2   9  -7 19073.0 596.032   1
   2  -9   7 19267.2 663.581   2
   2  -9   7 17975.8 700.269   4
  -2  -9   7 18598.2 626.108   4
   2  -9   8 1247.26 279.378   4
   2  -9   8 1291.46 279.711   2
  -2  -9   8 1693.51 259.789   2
   2   9  -8 1606.71 271.717   1
   2   9  -8 1560.62 324.072   3
  -2  -9   8 1782.49 289.183   4
  -2  -9   9 11394.7 511.803   2
   2  -9   9 12008.0 580.596   2
   2   9  -9 11094.3 675.538   3
   2  -9   9 11345.1 616.362   4
  -2  -9   9 12004.4 555.458   4
  -2  -9  10 17484.0 654.548   2
   2   9 -10 17028.1 839.774   3
  -2  -9  10 17478.2 682.935   4
  -2  -9  11 1045.49 293.024   4
  -2  -9  11 1069.76 282.435   2
   2  -9  11 867.670 262.342   2
   2  -9  11 881.903 295.252   4
   2   9 -11 1110.80 331.578   3
  -2  -9  12 15066.6 700.939   2
   2   9 -12 15075.2 843.333   3
   2  -9  12 14728.0 729.049   2
   2  -9  12 14244.0 770.805   4
  -2  -9  12 14946.1 719.613   4
   2  -9  13 4932.83 488.671   2
  -2   9 -13 5465.23 554.852   3
  -2  -9  13 5099.00 470.471   2
   2   9 -13 5221.59 546.468   3
   2  -9  13 4559.98 491.848   4
  -2  -9  13 5097.46 477.307   4
   2   9 -14 10312.3 741.644   3
   2  -9  14 9452.72 648.445   2
  -2   9 -14 10301.0 733.588   3
  -2  -9  14 9762.58 643.753   2
  -2  -9  14 9451.58 641.311   4
   2  -9  14 9296.69 697.226   4
   2  -9  15 117.537 310.254   4
   2  -9  15-157.938 316.623   2
  -2   9 -15 88.0035 316.296   3
  -2  -9  15-220.619 312.010   2
   2   9 -15 78.6852 314.801   3
  -2  -9  15-177.969 318.528   4
   2   9 -16 722.567 362.882   3
  -2  -9  16 749.828 388.453   4
   2  -9  16 824.665 390.587   4
  -2   9 -16 1033.88 399.887   3
  -2  -9  16 512.385 332.084   2
   2  -9  16 1275.64 391.907   2
  -2  -9  17 338.561 346.428   2
   2  -9  17 13.8592 318.991   2
   2  -9  17-465.465 406.922   4
   2   9 -17 218.716 329.395   3
  -2   9 -17 3.09889 371.290   3
  -2  -9  17 259.092 371.472   4
   2   9 -18 4364.58 580.986   3
  -2  -9  18 4345.68 578.525   2
   2  -9  18 4300.42 557.590   2
   2  -9  18 4014.43 611.292   4
  -2  -9  18 4791.94 626.259   4
   2  -9  19 29.5620 365.047   2
  -2  -9  19-365.582 492.255   4
   2   9 -19 203.320 379.952   3
   2  -9  19 267.642 426.184   4
   2   9  19-398.429 457.664   2
   2   9  20 1016.23 503.085   2
   2  -9  20 991.742 456.283   4
   2  -9  20 1435.44 452.287   2
   2  -9 -21-150.743 313.814   7
   2   9 -22 5627.65 421.410   8
  -2  -9 -22 5737.87 395.285   7
   2  -9 -22 5347.26 406.947   7
   2   9 -23-157.409 273.810   8
  -2  -9 -23 284.256 287.745   7
   2  -9 -23 546.804 318.540   7
   2   9 -24 150.229 269.727   8
   2  -9 -24 122.713 289.021   7
  -2   9 -24 189.886 270.716   8
  -2  -9 -24 355.426 281.443   7
   2  -9 -25 246.501 286.028   7
  -2  -9 -25 145.234 270.845   7
  -2   9 -25 19.8558 260.793   8
   2   9 -25-90.9371 274.079   8
  -2   9 -26 3621.36 356.842   8
   2   9 -26 3806.99 356.862   8
  -2  -9 -26 4485.83 342.354   7
   2  -9 -26 3919.51 348.681   7
   2  -9 -27 370.418 251.746   7
  -2  -9 -27 472.622 238.970   7
   2   9 -27 203.732 248.606   8
  -2   9 -27 364.592 249.383   8
  -2  -9 -28 381.906 221.095   7
   2   9 -28 148.704 229.987   8
  -2   9 -28 66.0842 233.134   8
   2  -9 -28 164.882 231.875   7
  -2   9 -29 46.7731 218.314   8
   2   9 -29-25.1306 220.030   8
  -2  -9 -29 108.990 207.528   7
   2  -9 -29-281.756 215.736   7
   2   9 -30 569.267 215.924   8
   2  -9 -30 834.366 208.073   7
  -2   9 -30 1156.33 239.564   8
  -2  -9 -30 577.364 201.700   7
   2   9 -31 241.351 193.918   8
   2  -9 -31 88.2561 187.369   7
  -2   9 -31 20.3539 192.572   8
   2  -9 -32 263.902 177.070   7
  -2   9 -32 71.2477 181.396   8
   2  -9 -33 264.475 173.621   7
  -2   9 -33 363.464 176.914   8
  -2   9 -34 671.069 168.465   8
  -2  10   0 24557.7 968.402   5
   2 -10   0 24226.4 717.810   4
  -2 -10   0 25720.7 726.567   4
  -2 -10  -1 5815.60 378.712   4
  -2  10   1 5364.36 505.612   5
   2 -10   1 5551.54 365.785   4
  -2 -10   1 6611.85 388.516   4
   2 -10  -1 5516.64 383.624   4
  -2  10  -1 5240.64 502.736   5
   2 -10   2 7011.43 403.839   4
  -2 -10  -2 6731.67 430.986   4
  -2 -10   2 7149.29 383.386   4
   2 -10  -2 7048.57 437.347   4
  -2  10   2 6340.59 540.835   5
  -2  10  -2 6951.42 571.479   5
   2  10  -3 5832.07 354.447   1
   2 -10   3 6070.28 387.250   2
  -2  10   3 5429.66 514.882   5
  -2 -10  -3 5573.76 421.012   4
   2 -10  -3 5812.88 415.611   4
   2 -10   3 5657.38 374.934   4
  -2  10  -3 5700.41 533.056   5
  -2 -10   3 5883.82 349.567   4
   2 -10   4 34459.8 827.417   2
  -2 -10   4 35469.1 641.466   2
   2  10  -4 32862.5 759.540   1
   2 -10   4 33659.7 870.687   4
   2 -10  -4 33031.0 969.574   4
  -2 -10   4 34708.9 786.735   4
  -2 -10   5 3960.40 392.993   2
   2  10  -5 2907.88 374.569   1
  -2 -10   5 4677.50 433.710   4
   2  10  -6 119.813 228.669   3
   2 -10   6-10.2623 208.887   2
   2  10  -6 57.5374 220.089   1
  -2 -10   6-107.267 192.725   2
   2 -10   6 30.4704 197.666   4
  -2 -10   6-255.264 212.051   4
   2 -10   7 397.197 241.102   2
  -2 -10   7 368.836 195.230   2
   2  10  -7 771.302 285.137   3
   2 -10   7 588.490 277.800   4
  -2 -10   7 614.387 228.049   4
   2  10  -8 1552.37 340.587   3
   2 -10   8 1053.17 255.879   2
  -2 -10   8 1383.14 246.456   2
  -2 -10   8 1184.15 250.441   4
   2 -10   8 1270.31 284.811   4
  -2 -10   9 18058.7 647.273   2
   2 -10   9 17427.7 685.659   2
   2  10  -9 16709.4 855.524   3
   2 -10   9 15690.4 715.426   4
  -2 -10   9 18296.6 703.913   4
   2 -10  10 729.221 254.748   2
   2  10 -10 695.701 308.225   3
  -2 -10  10 615.040 246.904   2
   2 -10  10 457.995 250.108   4
  -2 -10  10 290.105 247.376   4
   2  10 -11 3868.44 491.421   3
   2 -10  11 3363.67 383.942   2
  -2 -10  11 3381.30 373.836   2
   2 -10  11 3171.08 416.192   4
  -2 -10  11 3215.41 380.480   4
   2  10 -12 4174.17 521.478   3
   2 -10  12 4392.69 442.128   2
  -2 -10  12 4333.70 432.329   2
   2 -10  12 4530.31 490.729   4
  -2 -10  12 4747.00 479.010   4
   2 -10  13 10854.6 660.925   2
  -2 -10  13 10634.1 623.030   2
  -2  10 -13 11054.3 774.002   3
   2  10 -13 10982.8 783.077   3
  -2 -10  13 10144.3 635.285   4
   2 -10  13 10177.4 699.808   4
   2 -10  14 3249.93 437.525   2
   2  10 -14 3460.85 514.705   3
  -2  10 -14 3648.85 535.192   3
   2 -10  14 2921.05 452.893   4
  -2 -10  14 3876.79 496.323   2
  -2 -10  14 4018.92 522.782   4
   2  10 -15 15418.8 940.917   3
  -2  10 -15 16518.8 965.317   3
   2 -10  15 14699.3 808.824   2
  -2 -10  15 14388.5 817.130   4
   2 -10  15 14431.4 877.176   4
   2 -10  16 7057.25 628.313   2
  -2  10 -16 6153.00 652.410   3
   2  10 -16 6129.88 649.379   3
  -2 -10  16 6250.92 613.154   4
   2 -10  16 6310.98 642.783   4
  -2  10 -17 1842.44 485.647   3
   2 -10  17 1308.27 394.423   2
   2 -10  17 1367.80 440.171   4
  -2 -10  17 494.641 362.949   4
   2  10 -17 1387.81 437.460   3
  -2 -10  18 4086.98 600.637   4
   2  10 -18 3437.75 568.590   3
   2 -10  18 3455.02 589.568   4
   2 -10  18 3552.45 531.426   2
   2  10  19 3101.02 610.145   2
   2 -10  19 2808.83 577.795   4
   2 -10  19 3501.59 572.315   2
   2  10 -19 3659.26 596.804   3
   2  10  20 4119.37 714.477   2
   2 -10  20 3689.87 592.935   2
   2 -10 -21 1877.00 378.416   7
   2  10 -21 1053.04 302.497   8
  -2  10 -21 1147.59 311.330   8
  -2 -10 -21 1761.86 333.394   7
  -2 -10 -22 312.369 289.205   7
   2  10 -22-552.246 309.882   8
  -2  10 -22-337.913 292.694   8
   2 -10 -22 263.444 302.726   7
  -2 -10 -23 1903.06 336.594   7
   2 -10 -23 1762.65 367.859   7
   2  10 -23 1700.33 321.543   8
   2  10 -24 1392.18 311.139   8
  -2 -10 -24 1337.24 293.426   7
   2 -10 -24 733.959 299.700   7
  -2  10 -24 743.201 291.193   8
  -2  10 -25 216.427 270.891   8
  -2 -10 -25 2570.58 337.279   7
   2  10 -25 129.782 266.317   8
   2 -10 -25 1969.30 361.540   7
  -2 -10 -26 105.575 240.617   7
  -2  10 -26 230.035 251.742   8
   2 -10 -26-4.87009 256.652   7
   2  10 -26 426.585 262.193   8
   2 -10 -27 250.808 249.315   7
  -2 -10 -27 409.302 243.967   7
  -2  10 -27-199.287 243.203   8
   2  10 -27-212.250 241.727   8
   2  10 -28 496.296 241.412   8
  -2  10 -28 343.387 234.437   8
  -2 -10 -28 309.277 219.305   7
   2 -10 -28 614.785 239.220   7
  -2  10 -29 544.742 227.133   8
   2  10 -29 139.443 218.247   8
   2 -10 -29 499.506 219.959   7
  -2 -10 -29 621.131 210.871   7
  -2  10 -30 783.365 224.571   8
   2 -10 -30 855.794 207.256   7
   2  10 -30 920.870 224.866   8
   2  10 -31 117.574 186.346   8
   2 -10 -31 443.755 186.190   7
  -2  10 -31 47.0115 194.359   8
  -2  10 -32 28.1618 175.964   8
   2 -10 -32 329.779 171.085   7
  -2  10 -33-377.519 170.992   8
  -2  10 -34 406.922 153.541   8
  -2 -11   0 110.111 217.177   4
   2 -11   0 3032.88 399.529   4
  -2 -11  -1 31441.7 874.762   4
   2 -11  -1 31198.9 897.831   4
  -2 -11   1 32202.4 844.217   4
   2 -11   1 30549.6 843.356   4
   2 -11   2 22108.0 720.759   4
  -2 -11  -2 22742.8 784.343   4
   2 -11  -2 22768.2 792.198   4
  -2 -11   2 23937.4 700.078   4
   2  11  -3 5437.90 377.798   1
   2 -11  -3 5942.48 450.780   4
   2 -11   3 5291.07 386.489   4
  -2 -11  -3 5196.89 437.155   4
  -2 -11   3 5704.12 372.274   4
   2 -11   4 939.636 283.991   2
   2  11  -4 456.949 207.534   1
   2 -11   4 732.636 254.136   4
  -2 -11   4 611.824 219.543   4
   2 -11  -4 805.272 273.733   4
   2  11  -5 6527.74 394.631   1
   2 -11   5 6474.17 432.008   2
   2 -11  -5 6020.73 488.841   4
   2 -11   5 5978.60 429.008   4
  -2 -11   5 6718.17 410.322   4
   2  11  -6 29663.9 1084.12   3
   2 -11   6 29735.5 844.430   2
   2 -11   6 28669.9 877.980   4
  -2 -11   6 30150.1 808.903   4
   2 -11   7 10888.6 553.796   2
   2  11  -7 10608.3 691.195   3
   2 -11   7 11093.7 595.926   4
  -2 -11   7 10140.1 504.771   4
   2 -11   8 6561.31 475.697   2
   2  11  -8 5645.76 543.713   3
  -2 -11   8 5871.70 417.706   4
   2 -11   8 6481.88 520.535   4
   2  11  -9 1584.70 373.702   3
   2 -11   9 1353.42 290.417   2
   2 -11   9 1288.62 305.748   4
  -2 -11   9 1226.83 287.938   4
   2  11 -10 517.353 311.381   3
   2 -11  10 768.822 297.238   2
  -2 -11  10 434.485 262.050   4
   2 -11  10 487.511 290.551   4
   2 -11  11 66411.1 1419.69   2
   2  11 -11 64489.4 1763.62   3
  -2 -11  11 64919.6 1391.84   4
   2 -11  11 62587.1 1517.25   4
   2 -11  12 4611.11 459.968   2
   2  11 -12 4611.34 567.597   3
   2 -11  12 4484.80 499.899   4
  -2 -11  12 4292.96 433.368   4
   2  11 -13 16964.5 991.920   3
  -2  11 -13 17130.4 978.035   3
   2 -11  13 17722.6 828.720   2
   2 -11  13 16893.8 873.932   4
  -2 -11  13 16211.1 790.681   4
   2  11 -14 2563.29 489.224   3
   2 -11  14 2528.35 411.002   2
   2 -11  14 2586.95 451.876   4
  -2  11 -14 2851.39 495.237   3
  -2 -11  14 2346.75 415.004   4
   2 -11  15 118.095 295.550   2
   2 -11  15 775.276 364.424   4
  -2  11 -15 245.961 355.322   3
   2  11 -15 166.510 334.018   3
  -2 -11  15 454.008 323.906   4
   2 -11  16 78.4623 338.435   4
  -2 -11  16-53.0886 351.809   4
   2  11 -16 62.5317 345.395   3
   2 -11  16-176.546 334.574   2
  -2  11 -16-168.501 345.929   3
   2  11 -17 4236.40 612.218   3
  -2 -11  17 3716.97 551.365   4
   2 -11  17 3790.63 539.261   2
  -2  11 -17 4751.24 664.330   3
   2 -11  17 4370.39 611.927   4
   2 -11  18 143.051 363.452   2
   2 -11  18 260.198 403.913   4
   2  11 -18 174.678 387.452   3
   2 -11  19 182.986 405.670   2
   2 -11  19-440.321 476.232   4
   2  11 -19-39.6484 412.302   3
  -2  11 -20 25.9695 280.384   8
   2 -11 -20-230.512 322.910   7
   2  11 -20-592.820 313.823   8
  -2  11 -21 1583.61 325.950   8
   2  11 -21 1384.24 317.557   8
  -2 -11 -21 2281.71 342.864   7
   2  11 -22 2968.17 351.047   8
  -2 -11 -22 3527.58 352.741   7
  -2  11 -22 2563.70 347.717   8
   2 -11 -22 2679.75 365.931   7
   2 -11 -23 1115.90 314.527   7
  -2  11 -23 757.862 296.967   8
   2  11 -23 1048.48 304.159   8
  -2 -11 -23 1255.01 292.930   7
  -2 -11 -24 751.259 274.733   7
  -2  11 -24 570.466 271.195   8
   2 -11 -24 548.345 292.683   7
   2  11 -24 853.896 288.972   8
  -2  11 -25 1529.84 298.285   8
   2  11 -25 1923.29 324.140   8
   2 -11 -25 1904.87 310.069   7
  -2 -11 -25 2218.32 295.922   7
   2  11 -26 704.171 259.989   8
   2 -11 -26 1450.59 285.856   7
  -2 -11 -26 1347.59 261.699   7
  -2  11 -26 1290.73 276.235   8
  -2  11 -27-129.716 240.607   8
   2 -11 -27 886.633 283.894   7
   2  11 -27 125.506 240.052   8
  -2 -11 -27 996.389 269.245   7
  -2 -11 -28 117.156 213.528   7
   2  11 -28-45.5610 226.804   8
  -2  11 -28-196.914 228.861   8
   2 -11 -28 89.6801 222.552   7
  -2  11 -29 34.9843 210.965   8
   2  11 -29 54.2605 206.921   8
   2 -11 -29 406.043 218.129   7
   2  11 -30 160.381 195.672   8
  -2  11 -30 345.060 205.392   8
   2 -11 -30 118.813 183.469   7
   2  11 -31 657.264 192.701   8
   2 -11 -31 1050.32 195.805   7
  -2  11 -31 481.783 199.118   8
   2 -11 -32-23.2312 162.992   7
  -2  11 -32-7.39964 172.439   8
  -2  11 -33-26.1154 158.790   8
  -2 -12   0 5567.20 451.093   4
   2 -12   0 5178.10 422.385   4
   2 -12   1 168.772 204.946   4
   2 -12  -1 191.277 207.424   4
  -2 -12  -1 94.0736 238.766   4
   2 -12   2 1649.54 273.562   4
  -2 -12  -2 2010.73 365.419   4
   2 -12  -2 1737.03 316.535   4
  -2 -12   2 1908.34 281.262   4
   2  12  -3 500.947 244.583   1
   2 -12   3 563.883 240.930   4
  -2 -12  -3 246.186 247.260   4
   2 -12  -3 786.508 289.178   4
  -2 -12   3 544.575 250.631   4
   2 -12   4 64069.5 1218.57   2
   2 -12   4 60576.6 1256.15   4
   2 -12  -4 61373.5 1454.51   4
  -2 -12   4 63346.6 1186.36   4
   2 -12   5 9274.74 521.815   2
   2 -12   5 8597.91 523.891   4
   2 -12  -5 8808.48 620.223   4
  -2 -12   5 9671.27 521.580   4
   2 -12   6 4190.27 382.546   2
   2  12  -6 4102.64 492.453   3
   2 -12   6 3909.06 392.764   4
  -2 -12   6 4702.54 407.151   4
   2 -12   7 10199.1 566.064   2
   2  12  -7 10124.2 710.667   3
   2 -12   7 9483.82 569.646   4
  -2 -12   7 10013.7 529.038   4
   2  12  -8 28180.6 1166.86   3
   2 -12   8 31341.4 933.554   2
  -2 -12   8 29624.9 885.343   4
   2 -12   8 29030.3 979.560   4
   2 -12   9 2568.84 382.463   2
   2  12  -9 2843.68 475.346   3
  -2 -12   9 2952.95 378.444   4
   2 -12   9 2491.27 384.825   4
   2  12 -10 1746.54 393.502   3
   2 -12  10 1917.35 345.104   2
  -2 -12  10 1920.57 330.890   4
   2 -12  10 1980.30 369.484   4
   2 -12  11-141.470 267.428   2
   2  12 -11-123.147 327.480   3
   2 -12  11 73.1841 267.868   4
  -2 -12  11-153.964 267.876   4
   2  12 -12 14252.2 923.534   3
   2 -12  12 14854.3 744.228   2
   2 -12  12 14445.0 797.856   4
  -2 -12  12 15717.0 761.134   4
   2 -12  13-67.4967 282.380   2
   2  12 -13 176.414 337.752   3
  -2  12 -13 8.33331 325.038   3
   2 -12  13-116.089 292.315   4
  -2 -12  13 798.534 328.878   4
  -2  12 -14 106.286 363.015   3
   2 -12  14 40.5504 303.838   2
   2  12 -14 763.241 408.397   3
   2 -12  14-0.08049 310.156   4
  -2 -12  14 224.874 301.084   4
   2 -12  15 318.474 321.158   2
   2  12 -15 490.750 369.318   3
   2 -12  15 610.905 376.380   4
  -2  12 -15 422.617 368.759   3
  -2 -12  15 520.642 329.302   4
   2  12 -16 12935.1 957.867   3
  -2  12 -16 13043.0 948.149   3
   2 -12  16 13333.9 830.437   2
   2 -12  16 12715.2 882.652   4
  -2 -12  16 13213.4 838.323   4
   2  12 -17 1777.68 516.168   3
  -2  12 -17 1635.67 526.952   3
   2 -12  17 2821.51 524.474   4
   2 -12  18 830.317 425.171   2
   2 -12  18 454.995 413.478   4
  -2  12 -18 804.352 485.762   3
   2  12 -18 394.596 430.270   3
  -2  12 -19 1335.19 315.321   8
   2  12 -19 1297.05 301.813   8
  -2  12 -20 11842.1 551.826   8
   2  12 -20 12255.4 534.660   8
  -2 -12 -20 11619.5 463.121   7
   2 -12 -20 11575.4 495.292   7
   2  12 -21-405.471 298.960   8
   2 -12 -21 648.794 318.331   7
  -2 -12 -21 817.999 307.238   7
  -2  12 -21-108.856 284.045   8
  -2  12 -22 323.284 280.153   8
   2  12 -22 530.976 283.646   8
   2 -12 -22 981.720 320.183   7
   2 -12 -23 943.678 296.922   7
  -2 -12 -23 1212.77 282.999   7
  -2  12 -23 742.380 283.781   8
   2  12 -23 896.175 300.749   8
   2  12 -24 6220.20 413.829   8
  -2  12 -24 6534.98 432.221   8
  -2 -12 -24 6771.87 371.692   7
   2 -12 -24 6125.60 386.186   7
   2  12 -25-274.457 274.465   8
   2 -12 -25 709.930 284.453   7
  -2  12 -25 87.5281 249.458   8
  -2 -12 -25 808.052 260.185   7
   2  12 -26 9.87973 244.748   8
  -2  12 -26-256.558 249.647   8
   2 -12 -26 389.705 251.624   7
  -2 -12 -26 439.464 248.091   7
   2  12 -27-286.610 243.971   8
   2 -12 -27-26.6556 225.316   7
  -2  12 -27-245.707 239.490   8
  -2 -12 -27-213.503 218.889   7
  -2  12 -28 3513.80 316.392   8
   2  12 -28 3446.18 302.421   8
   2 -12 -28 4086.29 289.651   7
  -2  12 -29 65.6268 203.154   8
   2 -12 -29-156.412 198.181   7
   2 -12 -30 702.026 196.889   7
   2  12 -30 604.368 198.306   8
  -2  12 -30 243.629 200.070   8
   2  12 -31 247.874 175.198   8
   2 -12 -31 27.7097 165.892   7
  -2  12 -31 144.502 180.115   8
  -2  12 -32 941.262 190.238   8
  -2  12 -33 485.450 162.748   8
  -2 -13   0-1.32685 215.756   4
   2 -13   0 411.895 288.985   4
   2 -13  -1 3225.14 406.364   4
  -2 -13  -1 3226.29 411.061   4
  -2 -13   1 3578.79 411.306   4
   2 -13   1 3278.45 393.559   4
  -2 -13   2 36709.5 998.665   4
   2 -13  -2 35984.5 1100.18   4
  -2 -13  -2 35240.3 1077.65   4
   2 -13   2 35491.0 1006.39   4
   2  13  -2 36886.1 930.052   1
  -2 -13   3 2598.13 350.101   4
   2 -13  -3 3021.40 419.498   4
   2 -13   3 2847.83 371.194   4
  -2 -13   4 248.644 217.502   4
   2 -13   4 180.451 219.139   4
   2 -13  -4 84.2878 256.747   4
   2 -13   5 1372.27 289.185   4
  -2 -13   5 1714.57 292.892   4
   2 -13  -5 1342.03 327.734   4
   2 -13   5 1310.41 277.838   2
  -2 -13   6 3696.89 373.361   4
   2 -13   6 3489.75 390.233   4
   2  13  -6 3482.74 490.277   3
   2 -13   6 3591.38 378.893   2
  -2 -13   7-29.5233 221.607   4
   2 -13   7 245.829 259.320   4
   2 -13   7-14.4188 264.796   2
   2  13  -7 110.478 302.715   3
   2 -13   8 8497.56 580.786   4
  -2 -13   8 8972.62 543.890   4
   2 -13   8 8835.63 564.297   2
   2  13  -8 9561.10 747.395   3
  -2 -13   9 12739.5 644.704   4
   2 -13   9 12495.7 703.528   4
   2 -13   9 13093.6 688.442   2
   2  13  -9 14526.9 921.229   3
   2 -13  10 8205.34 627.405   4
  -2 -13  10 8322.02 547.875   4
   2 -13  10 8418.29 589.629   2
   2  13 -10 8380.34 733.892   3
  -2 -13  11 13897.9 719.226   4
   2 -13  11 13493.9 774.855   4
   2 -13  11 14282.4 746.894   2
   2  13 -11 13873.5 928.757   3
  -2 -13  12 750.061 350.923   4
   2 -13  12 516.014 308.081   4
   2 -13  12 189.773 292.756   2
   2  13 -12 429.854 358.034   3
   2 -13  13 1483.12 401.509   4
  -2 -13  13 1398.18 341.148   4
   2 -13  13 1281.52 356.025   2
  -2  13 -13 1782.04 479.165   3
   2  13 -13 1799.42 466.504   3
   2 -13  14 584.238 353.901   4
  -2 -13  14-120.839 319.880   4
   2 -13  14 769.233 344.506   2
   2  13 -14-161.118 358.898   3
  -2  13 -14 189.445 358.541   3
  -2 -13  15 979.673 372.460   4
   2 -13  15 469.847 348.348   4
   2  13 -15 1479.94 483.718   3
   2 -13  15 965.144 389.496   2
  -2  13 -15 813.648 439.467   3
   2 -13  16 280.765 367.754   4
  -2  13 -16 311.114 393.805   3
   2 -13  16 231.698 365.854   2
   2  13 -16 326.949 410.782   3
   2 -13  17 480.916 401.692   4
   2  13 -17 1212.74 508.298   3
  -2  13 -17 761.009 515.264   3
   2  13 -18 8118.56 455.673   8
  -2  13 -18 7373.40 461.619   8
  -2  13 -19 824.733 308.014   8
   2  13 -19 686.237 305.583   8
  -2  13 -20 1366.92 326.949   8
   2  13 -20 761.437 307.735   8
  -2  13 -21 1740.45 324.688   8
   2 -13 -21 2775.53 371.409   7
   2  13 -21 2187.79 346.214   8
   2  13 -22 703.149 290.265   8
  -2 -13 -22 1787.66 318.210   7
  -2  13 -22 241.748 281.739   8
   2 -13 -22 1443.22 349.919   7
   2 -13 -23 577.098 289.149   7
  -2  13 -23 65.9702 270.777   8
  -2 -13 -23 152.802 254.289   7
   2  13 -23-71.8541 267.974   8
  -2  13 -24 5.70681 262.737   8
   2 -13 -24 102.434 266.998   7
   2  13 -24 389.488 267.365   8
  -2 -13 -24-16.6042 239.875   7
   2  13 -25 111.636 250.480   8
  -2  13 -25 372.942 256.766   8
   2 -13 -25 1324.22 292.838   7
  -2 -13 -25 1810.30 279.435   7
  -2 -13 -26 1318.01 246.655   7
  -2  13 -26 1474.79 277.976   8
   2 -13 -26 1705.26 265.981   7
   2  13 -26 1888.30 285.300   8
   2 -13 -27 2219.68 280.442   7
   2  13 -27 1000.36 254.803   8
  -2  13 -27 454.912 237.197   8
  -2 -13 -27 2583.51 265.082   7
  -2  13 -28 14.3483 208.735   8
   2  13 -28-153.044 215.921   8
   2 -13 -28 10.7907 202.288   7
   2  13 -29 589.855 208.923   8
  -2  13 -29 244.787 209.084   8
   2 -13 -29 1007.33 214.848   7
   2  13 -30 1246.39 209.352   8
   2 -13 -30 1107.12 191.743   7
  -2  13 -30 843.261 212.352   8
  -2  13 -31 91.1527 175.696   8
  -2  13 -32 89.4019 159.520   8
  -2 -14   0 59996.3 1374.11   4
   2 -14   0 58667.4 1411.75   4
   2 -14  -1 563.470 335.896   4
  -2 -14  -1 566.787 369.811   4
  -2 -14   1 498.259 337.656   4
   2 -14   1 1223.65 385.115   4
  -2 -14   2 860.198 285.090   4
  -2 -14  -2 601.362 313.900   4
   2 -14  -2 534.728 323.337   4
   2 -14   2 707.369 274.284   4
  -2 -14   3 413.087 269.650   4
   2 -14   3 607.298 274.148   4
   2 -14  -3 712.242 347.466   4
   2 -14  -4 17558.6 893.776   4
   2 -14   4 17250.1 770.156   4
  -2 -14   4 18004.6 741.248   4
   2  14  -5 7146.17 648.388   3
  -2 -14   5 7684.23 511.696   4
   2 -14   5 7850.54 549.923   4
   2  14  -6 660.964 357.667   3
   2 -14   6 414.398 263.723   4
   2 -14   7-178.091 283.994   2
   2  14  -7 147.498 304.959   3
   2 -14   7-15.7111 262.080   4
  -2 -14   7-107.544 244.502   4
   2 -14   8 7456.34 535.426   2
   2  14  -8 7618.88 710.753   3
   2 -14   8 7287.32 564.328   4
  -2 -14   8 7540.97 527.530   4
   2 -14   9 630.274 301.359   2
   2  14  -9 857.112 385.884   3
   2 -14   9 653.418 308.388   4
  -2 -14   9 745.223 293.692   4
   2 -14  10 797.984 348.569   2
   2  14 -10 45.4288 331.002   3
   2 -14  10 1200.01 384.083   4
  -2 -14  10-310.513 281.388   4
   2 -14  11 6731.25 563.132   2
   2  14 -11 7630.05 752.252   3
  -2 -14  11 6740.92 550.616   4
   2 -14  11 6935.54 599.952   4
   2 -14  12 8463.92 635.511   2
   2  14 -12 9112.83 815.447   3
  -2  14 -12 9335.43 837.613   3
  -2 -14  12 8539.78 626.503   4
   2 -14  12 8427.41 666.999   4
  -2  14 -13 422.366 380.193   3
   2  14 -13 300.356 377.452   3
  -2 -14  13 185.949 301.032   4
   2 -14  13 76.7326 337.372   4
  -2  14 -14 0.57795 386.613   3
   2  14 -14 158.669 369.912   3
   2 -14  14-295.139 376.219   4
   2  14 -15 5601.67 719.540   3
  -2  14 -15 6079.63 758.498   3
   2 -14  15 4527.69 586.413   4
   2  14 -16 2009.73 539.534   3
  -2  14 -16 2520.94 569.992   3
   2 -14  16 1938.29 486.344   4
  -2  14 -17 1332.21 319.737   8
   2  14 -17 1594.36 330.516   8
  -2  14 -18-128.249 289.276   8
   2  14 -18-291.783 298.067   8
  -2  14 -19 1332.75 330.845   8
   2  14 -19 1056.60 323.782   8
  -2  14 -20 46.2183 281.616   8
   2  14 -20 220.140 292.722   8
   2  14 -21 45.4368 280.940   8
  -2  14 -21 122.891 281.582   8
  -2  14 -22 637.603 292.096   8
   2  14 -22 444.776 284.633   8
   2  14 -23 1081.81 295.151   8
  -2  14 -23 741.584 284.807   8
   2  14 -24 728.080 264.822   8
  -2  14 -24 1033.54 275.424   8
   2 -14 -24 1347.47 283.134   7
   2  14 -25 956.058 276.878   8
  -2  14 -25 961.637 269.843   8
  -2 -14 -25 3144.90 289.241   7
   2 -14 -25 2464.92 319.153   7
   2  14 -26 85.5041 229.822   8
  -2  14 -26 107.690 228.452   8
   2 -14 -26 287.155 227.937   7
  -2  14 -27 98.4351 217.336   8
   2  14 -27 311.606 221.423   8
   2  14 -28 1096.53 230.599   8
   2 -14 -28 1470.78 218.177   7
  -2  14 -28 1500.42 245.210   8
   2  14 -29 227.329 195.888   8
  -2  14 -29 188.216 202.462   8
   2  14 -30 12.2128 171.095   8
  -2  14 -30 60.0853 179.973   8
  -2  14 -31 86.3077 167.065   8
  -2  14 -32 381.117 155.516   8
  -2 -15   0-155.781 269.150   4
   2 -15   0-18.9810 260.967   4
   2 -15  -1 3600.82 513.419   4
   2 -15   1 3472.56 496.423   4
  -2 -15  -1 3649.84 503.633   4
  -2 -15   1 3668.36 505.290   4
  -2 -15   2 63251.9 1443.57   4
   2 -15  -2 60721.1 1597.70   4
  -2 -15  -2 59697.7 1550.96   4
   2 -15   2 61841.0 1498.57   4
   2 -15  -3 582.484 378.543   4
  -2 -15   3 241.147 363.706   4
   2 -15   3 810.822 428.241   4
   2  15  -4 948.699 384.753   3
   2 -15  -4 972.818 340.652   4
  -2 -15   4 557.865 276.402   4
   2 -15   4 874.536 297.561   4
   2  15  -5-73.8311 356.725   3
   2 -15   5 42.5691 269.889   4
  -2 -15   5 156.354 292.797   4
   2  15  -6 18579.2 1053.17   3
   2 -15   6 18580.1 847.567   4
  -2 -15   6 19131.9 795.273   4
   2  15  -7 153.207 330.805   3
  -2 -15   7 317.803 287.538   4
   2 -15   7 253.448 298.226   4
   2  15  -8 4129.80 596.984   3
  -2 -15   8 3825.13 436.369   4
   2 -15   8 4236.07 475.953   4
   2  15  -9 1435.78 440.228   3
  -2 -15   9 1788.49 373.488   4
   2 -15   9 972.275 343.717   4
   2  15 -10 19830.1 1163.04   3
   2 -15  10 19745.6 940.117   4
  -2 -15  10 19551.6 864.127   4
   2  15 -11-4.54254 383.607   3
   2 -15  11-45.0647 302.247   4
  -2 -15  11-245.128 300.899   4
   2  15 -12 61.2403 363.854   3
  -2  15 -12 38.9280 374.375   3
  -2 -15  12-134.085 312.837   4
   2 -15  12 78.2275 331.913   4
   2  15 -13-74.9934 403.090   3
  -2  15 -13-101.289 401.636   3
   2 -15  13 107.580 336.483   4
   2  15 -14 926.553 469.685   3
  -2  15 -14 1494.51 523.639   3
   2 -15  14 821.320 415.246   4
   2  15 -15 5107.02 743.872   3
  -2  15 -15 5184.09 718.665   3
   2 -15  15 4595.24 607.163   4
   2 -15 -16 149.642 324.583   9
  -2  15 -16-278.092 293.642   8
   2  15 -16-91.4647 293.369   8
  -2  15 -17 1210.70 329.014   8
   2  15 -17 892.999 315.240   8
   2  15 -18 5023.07 407.238   8
  -2  15 -18 4989.37 415.299   8
  -2  15 -19 1355.20 325.674   8
   2  15 -19 1418.55 322.317   8
  -2  15 -20 1133.15 317.405   8
   2  15 -20 947.116 300.978   8
  -2  15 -21 1108.92 302.488   8
   2  15 -21 1240.69 309.031   8
  -2  15 -22 811.819 295.282   8
   2  15 -22 1156.59 287.791   8
  -2  15 -23 83.1052 254.406   8
   2  15 -23 224.479 257.614   8
   2  15 -24-41.7807 243.019   8
  -2  15 -24 27.9867 243.199   8
   2  15 -25-3.39360 234.881   8
  -2  15 -25-112.170 230.442   8
  -2  15 -26 6045.80 369.679   8
   2  15 -26 5859.00 360.245   8
   2  15 -27 1156.08 235.303   8
  -2  15 -27 1184.51 240.597   8
   2  15 -28 99.4968 193.365   8
  -2  15 -28 272.179 200.014   8
   2  15 -29-160.426 181.267   8
  -2  15 -29 120.314 181.835   8
   2  15 -30 1953.47 198.783   8
  -2  15 -30 1896.56 216.279   8
  -2  15 -31-91.2865 158.728   8
  -2 -16   0 11988.0 733.601   4
   2 -16   0 11329.3 725.620   4
   2 -16  -1 425.895 340.985   4
  -2 -16  -1 783.004 381.251   4
   2 -16   1 579.431 337.181   4
  -2 -16   1 342.079 316.412   4
   2 -16  -2 2912.93 471.880   4
   2 -16   2 3627.06 476.003   4
  -2 -16   2 3383.07 428.740   4
   2  16  -3 1278.93 418.425   3
   2 -16  -3 1622.85 411.525   4
  -2 -16   3 1613.98 408.954   4
   2 -16   3 1817.46 422.639   4
   2  16  -4 16223.9 1006.74   3
   2 -16   4 18572.4 891.357   4
  -2 -16   4 17630.9 823.838   4
   2 -16  -4 17177.7 970.800   4
   2  16  -5 14665.3 988.758   3
  -2 -16   5 15074.8 787.212   4
   2 -16   5 14528.8 795.232   4
   2  16  -6 262.616 364.405   3
  -2 -16   6 361.988 337.971   4
   2 -16   6 587.972 347.663   4
   2  16  -7 4431.89 632.448   3
  -2 -16   7 4481.14 485.953   4
   2 -16   7 4243.42 487.676   4
   2  16  -8 1700.80 500.559   3
  -2 -16   8 1399.23 342.301   4
   2 -16   8 1186.71 357.426   4
   2  16  -9 738.016 427.612   3
  -2 -16   9 802.171 331.222   4
   2 -16   9 1335.12 403.296   4
   2  16 -10 359.278 377.948   3
  -2 -16  10 659.197 360.178   4
   2 -16  10 111.449 314.235   4
   2  16 -11 9443.27 889.043   3
  -2  16 -11 9562.41 874.367   3
  -2 -16  11 9231.69 652.477   4
   2 -16  11 8565.96 688.522   4
  -2  16 -12 762.467 462.066   3
   2  16 -12 732.453 439.329   3
   2 -16  12 518.601 355.742   4
  -2  16 -13 2431.88 609.043   3
   2  16 -13 2039.20 561.033   3
   2 -16  13 2041.31 460.481   4
   2 -16 -15 104.138 316.031   9
   2  16 -15 288.082 292.290   8
  -2  16 -15 46.2973 290.209   8
   2 -16 -16-406.846 334.943   9
   2  16 -16-217.722 302.783   8
  -2  16 -16-91.4331 304.649   8
   2  16 -17 2590.53 357.804   8
  -2  16 -17 2625.52 358.231   8
   2  16 -18 588.979 301.873   8
  -2  16 -18 555.572 318.691   8
  -2  16 -19 2756.66 357.797   8
   2  16 -19 2290.44 337.410   8
  -2  16 -20 251.965 275.855   8
   2  16 -20-31.6264 270.852   8
   2  16 -21-46.0548 266.054   8
  -2  16 -21 1815.41 324.659   8
   2  16 -22-252.061 269.875   8
  -2  16 -22 110.987 252.092   8
   2  16 -23 1419.88 285.785   8
  -2  16 -23 1248.18 283.042   8
   2  16 -24 2188.77 292.885   8
  -2  16 -24 2134.85 292.563   8
   2  16 -25 1053.89 259.038   8
  -2  16 -25 597.261 241.723   8
   2  16 -26 28.6173 210.604   8
  -2  16 -26-196.340 209.704   8
   2  16 -27 277.359 202.252   8
  -2  16 -27 190.963 201.836   8
   2  16 -28 80.3663 182.062   8
  -2  16 -28 159.740 188.783   8
  -2  16 -29 48.2757 175.959   8
   2  16 -29 41.1043 169.316   8
  -2  16 -30-85.2761 159.610   8
  -2  16 -31 28.9399 143.887   8
  -2 -17   0 68.3511 314.082   4
   2 -17   0-99.1622 319.540   4
   2  17  -1 1155.06 426.898   3
  -2 -17   1 1497.55 424.408   4
   2 -17   1 1241.20 400.652   4
   2 -17  -1 1108.16 406.474   4
  -2 -17  -1 957.018 392.161   4
   2  17  -2 12395.8 905.496   3
   2 -17  -2 12613.7 864.342   4
   2 -17   2 13076.7 820.607   4
  -2 -17   2 13279.0 821.056   4
   2  17  -3 17007.2 1049.67   3
  -2 -17   3 18158.7 899.148   4
   2 -17  -3 16886.8 999.455   4
   2 -17   3 18262.4 943.028   4
   2  17  -4 3653.82 593.324   3
  -2 -17   4 4596.29 545.370   4
   2 -17   4 5564.01 604.059   4
   2  17  -5 949.794 443.444   3
   2 -17   5 1428.46 414.384   4
  -2 -17   5 1349.33 388.402   4
   2  17  -6 321.165 402.660   3
   2 -17   6 538.223 354.745   4
  -2 -17   6 850.700 359.341   4
   2  17  -7 5696.01 719.738   3
   2 -17   7 6140.29 593.206   4
  -2 -17   7 6863.55 612.107   4
   2  17  -8 5778.80 731.902   3
   2 -17   8 6431.88 645.681   4
  -2 -17   8 7111.16 612.658   4
   2  17  -9 8255.23 839.955   3
  -2 -17   9 8104.71 650.830   4
   2 -17   9 7612.46 668.624   4
   2  17 -10 7030.59 810.132   3
   2 -17  10 7111.26 659.347   4
   2  17 -11 3595.91 658.622   3
  -2  17 -11 3090.33 650.517   3
   2 -17  11 3083.44 495.781   4
   2 -17  12 797.262 401.688   4
   2 -17 -13 1875.99 366.171   9
   2  17 -13 2584.38 361.062   8
  -2  17 -13 1791.23 336.353   8
   2  17 -14 2536.79 365.486   8
   2 -17 -14 2136.10 378.990   9
  -2  17 -14 2532.78 363.084   8
  -2  17 -15 4137.08 408.016   8
   2 -17 -15 4001.10 432.624   9
   2  17 -15 4635.56 399.312   8
   2  17 -16 129.036 288.536   8
  -2  17 -16 429.247 293.784   8
   2  17 -17 2809.48 357.652   8
  -2  17 -17 2843.45 366.781   8
   2  17 -18 2828.92 351.436   8
  -2  17 -18 3981.50 388.646   8
   2  17 -19 148.785 267.732   8
  -2  17 -19 44.1838 274.841   8
   2  17 -20 511.098 270.245   8
  -2  17 -20 51.5040 265.335   8
   2  17 -21 851.145 286.073   8
  -2  17 -21 922.042 289.840   8
   2  17 -22 1944.68 294.131   8
  -2  17 -22 1993.33 306.354   8
   2  17 -23-197.293 240.852   8
  -2  17 -23 54.7329 233.116   8
   2  17 -24 787.484 244.818   8
  -2  17 -24 277.314 225.820   8
  -2  17 -25 15.7223 206.085   8
   2  17 -25 275.040 221.468   8
  -2  17 -26 655.143 214.496   8
   2  17 -26 645.571 218.603   8
  -2  17 -27 192.260 189.291   8
   2  17 -27-201.243 189.972   8
  -2  17 -28-31.9308 174.574   8
   2  17 -28-152.125 170.917   8
  -2  17 -29 67.5306 163.901   8
   2  17 -29 289.281 157.482   8
  -2  17 -30-347.935 153.714   8
  -2 -18   0 8556.66 739.866   4
   2 -18   0 7452.97 695.541   4
   2  18   0 8325.88 801.159   3
  -2 -18   1 774.160 395.416   4
   2 -18   1 727.697 391.483   4
   2 -18  -1 651.008 400.839   4
   2  18  -1 352.314 397.581   3
  -2 -18   2 208.835 352.682   4
   2 -18   2-101.160 334.669   4
   2 -18  -2-16.2708 359.558   4
   2  18  -2-120.725 387.500   3
   2 -18  -3 2954.76 563.211   4
   2 -18   3 3599.89 565.625   4
  -2 -18   3 4046.65 586.378   4
   2  18  -3 2912.38 604.025   3
  -2 -18   4 19264.5 941.731   4
   2 -18   4 20017.5 1002.80   4
   2  18  -4 18893.6 1174.91   3
  -2 -18   5 2180.29 507.177   4
   2 -18   5 1598.01 475.533   4
   2  18  -5 1007.08 478.023   3
  -2 -18   6-10.1612 370.917   4
   2 -18   6 72.7311 366.170   4
   2  18  -6-20.5542 419.447   3
  -2 -18   7 6542.63 644.056   4
   2 -18   7 6474.08 664.607   4
   2  18  -7 5436.11 733.608   3
  -2 -18   8 21119.3 1014.08   4
   2 -18   8 20798.1 1041.11   4
   2  18  -8 20610.0 1303.51   3
   2 -18   9 5198.08 641.105   4
   2  18  -9 5192.12 747.230   3
  -2  18 -11 793.798 310.706   8
   2 -18 -11 1668.34 359.344   9
   2  18 -11 1946.09 341.715   8
   2  18 -12 6754.27 439.945   8
   2 -18 -12 5680.98 461.472   9
  -2  18 -12 6889.40 446.481   8
  -2  18 -13 883.602 322.965   8
   2  18 -13 1324.68 333.371   8
   2 -18 -13 1080.72 328.011   9
  -2  18 -14 2832.97 370.670   8
   2 -18 -14 2599.74 394.888   9
   2  18 -14 3515.49 396.730   8
  -2  18 -15 1500.85 326.415   8
   2 -18 -15 1293.37 344.919   9
   2  18 -15 1905.94 338.840   8
  -2  18 -16 6631.44 446.826   8
   2  18 -16 5900.46 421.162   8
   2  18 -17 1263.67 298.581   8
  -2  18 -17 1757.14 325.315   8
   2  18 -18 430.930 272.531   8
  -2  18 -18 357.962 283.079   8
   2  18 -19-279.024 263.579   8
  -2  18 -19-383.578 278.068   8
   2  18 -20 5544.90 396.952   8
  -2  18 -20 5309.03 408.679   8
   2  18 -21-198.070 252.640   8
  -2  18 -21-286.133 249.636   8
  -2  18 -22 267.316 241.861   8
   2  18 -22-49.9727 232.030   8
  -2  18 -23 234.627 222.835   8
   2  18 -23 157.497 225.087   8
  -2  18 -24 2622.12 285.230   8
   2  18 -24 2465.63 273.900   8
   2  18 -25-115.080 199.231   8
  -2  18 -25 12.7136 195.550   8
  -2  18 -26 144.399 189.742   8
   2  18 -26-199.433 194.664   8
   2  18 -27 322.045 176.728   8
  -2  18 -27 237.133 185.316   8
  -2  18 -28 416.528 175.259   8
   2  18 -28 663.305 173.957   8
  -2  18 -29 127.310 150.716   8
   2 -19   0 27.6214 371.500   4
  -2 -19   1 228.600 387.554   4
   2 -19   1 335.983 406.430   4
   2 -19  -1 188.026 371.304   4
   2  19  -1-486.841 477.659   3
   2 -19  -2 2979.47 541.302   4
  -2 -19   2 3269.39 531.999   4
   2 -19   2 3502.87 545.297   4
   2  19  -2 2720.48 585.267   3
  -2 -19   3 1207.39 458.741   4
   2 -19   3 1563.43 487.729   4
   2  19  -3 615.654 436.023   3
   2 -19   4 2134.05 478.798   4
  -2 -19   4 2228.65 473.847   4
   2  19  -4 1328.54 518.931   3
   2 -19   5 1357.47 501.169   4
  -2 -19   5 1240.90 528.649   4
   2  19  -5 217.359 468.104   3
   2 -19   6 15175.8 945.397   4
  -2 -19   6 15750.4 918.976   4
   2  19  -6 14992.2 1135.51   3
   2  19  -7-239.277 457.662   3
  -2  19  -8 0.97052 295.421   8
   2  19   8 126.552 306.861   8
   2  19  -8 579.899 305.566   8
  -2  19  -9 1042.07 324.635   8
   2 -19  -9 919.354 333.708   9
   2  19  -9 1062.57 321.020   8
   2 -19 -10 2741.73 381.379   9
  -2 -19 -10 2974.44 374.781   9
   2  19 -10 2869.63 371.092   8
  -2  19 -10 3626.09 387.488   8
   2 -19 -11 2188.05 375.354   9
  -2  19 -11 2527.00 365.222   8
   2  19 -11 2740.81 368.674   8
  -2 -19 -11 2561.29 385.655   9
   2 -19 -12 687.155 317.087   9
   2  19 -12 718.646 311.476   8
  -2  19 -12-81.2630 295.187   8
  -2  19 -13 529.275 304.451   8
   2  19 -13 869.064 302.077   8
   2 -19 -13 1004.30 331.845   9
  -2  19 -14 4394.23 398.510   8
   2 -19 -14 3109.05 406.144   9
   2  19 -14 4146.89 388.899   8
   2  19 -15 842.043 301.994   8
   2 -19 -15 170.065 298.839   9
  -2  19 -15 918.529 309.453   8
  -2  19 -16 385.782 289.038   8
   2  19 -16-118.846 273.773   8
   2  19 -17 4741.06 391.544   8
  -2  19 -17 4415.72 395.822   8
   2  19 -18 1764.35 299.596   8
  -2  19 -18 1375.82 298.275   8
  -2  19 -19-209.202 259.607   8
   2  19 -19 44.5504 248.328   8
   2  19 -20 357.256 247.705   8
  -2  19 -20 646.969 264.714   8
   2  19 -21 96.4638 232.503   8
  -2  19 -21 206.750 226.707   8
   2  19 -22-1.41796 218.057   8
  -2  19 -22 154.233 220.485   8
  -2  19 -23 275.145 210.759   8
   2  19 -23 312.380 212.010   8
   2  19 -24 327.180 207.420   8
  -2  19 -24 169.189 196.701   8
  -2  19 -25 476.191 200.329   8
   2  19 -25 645.099 203.550   8
   2  19 -26 594.037 188.016   8
  -2  19 -26 81.7655 180.636   8
   2  19 -27 425.368 172.032   8
  -2  19 -27 106.422 167.143   8
  -2  19 -28 201.642 153.743   8
  -2 -20   2 993.964 510.440   4
   2  20  -2-25.0467 487.512   3
   2  20  -3 399.890 316.214   8
   2  20   3 782.268 343.541   8
   2  20  -3-65.0769 485.172   3
  -2  20  -4 10373.4 547.412   8
  -2  20   4 9295.34 555.072   8
   2  20   4 9201.07 537.141   8
  -2  20  -5 14116.9 599.042   8
   2  20  -5 14553.7 589.989   8
   2  20   5 11673.8 599.301   8
   2 -20  -5 13482.9 552.135   9
  -2  20   5 11663.0 604.471   8
   2 -20  -6 666.459 327.272   9
  -2  20   6-18.8586 330.784   8
  -2  20  -6 878.622 350.821   8
   2  20   6 126.335 320.330   8
   2 -20  -7 6488.86 456.480   9
  -2  20  -7 6211.23 463.769   8
   2  20   7 5459.38 504.624   8
  -2  20   7 5640.37 496.484   8
   2  20  -7 7153.79 491.192   8
  -2  20   8 3789.92 439.712   8
   2  20  -8 4900.14 428.818   8
  -2  20  -8 3892.00 402.606   8
   2 -20  -8 4691.22 430.798   9
   2 -20  -9 374.393 312.991   9
  -2 -20  -9 276.271 314.267   9
  -2  20  -9 340.380 315.204   8
   2  20  -9 393.485 313.864   8
  -2 -20 -10 6.06365 318.809   9
  -2  20 -10 77.1720 287.574   8
   2  20 -10 39.8279 297.295   8
   2 -20 -10 563.601 330.283   9
   2 -20 -11 3863.80 412.799   9
  -2  20 -11 3684.71 398.204   8
   2  20 -11 4075.33 412.527   8
   2 -20 -12 1299.06 331.627   9
  -2  20 -12 1332.76 323.981   8
   2  20 -12 1190.49 316.682   8
  -2  20 -13 3036.43 361.729   8
   2  20 -13 3093.85 358.116   8
   2 -20 -13 2311.42 366.891   9
  -2  20 -14-214.676 286.164   8
   2  20 -14 95.9977 270.796   8
   2 -20 -14 247.511 294.851   9
   2  20 -15 4896.30 400.911   8
  -2  20 -15 4241.31 390.777   8
  -2  20 -16 459.300 279.232   8
   2  20 -16 250.239 262.280   8
   2  20 -17 397.265 264.719   8
  -2  20 -17 3.30920 253.599   8
  -2  20 -18-100.164 247.227   8
   2  20 -18 193.632 249.092   8
   2  20 -19-14.7233 239.014   8
  -2  20 -19 299.034 229.981   8
   2  20 -20 134.503 223.218   8
  -2  20 -20 559.169 235.989   8
   2  20 -21 122.794 218.153   8
  -2  20 -21 63.7126 205.903   8
  -2  20 -22 204.625 204.250   8
   2  20 -22 113.758 207.529   8
   2  20 -23-114.791 198.478   8
  -2  20 -23-210.520 202.302   8
  -2  20 -24 619.561 199.431   8
   2  20 -24 827.453 207.851   8
   2  20 -25 335.068 184.505   8
  -2  20 -25 262.384 186.591   8
  -2  20 -26 198.881 173.360   8
   2  20 -26-110.189 162.081   8
  -2  20 -27 89.4917 154.350   8
   2  20 -27 135.216 146.784   8
  -2  20 -28 191.170 140.729   8
   2  21   0 4460.99 538.656   8
  -2  21   0 3812.95 505.027   8
   2  21   1 43307.0 1008.88   8
   2  21  -1 43579.9 1009.33   8
  -2  21   1 42807.3 1001.87   8
  -2  21  -1 44120.5 1003.40   8
   2 -21  -1 40974.2 916.152   9
   2  21   2 8966.88 602.671   8
  -2  21  -2 9786.41 585.362   8
  -2  21   2 7708.48 545.953   8
   2  21  -2 8942.63 583.424   8
   2  21   3 15537.0 682.599   8
  -2  21   3 15362.7 674.871   8
  -2  21  -3 16624.2 645.739   8
   2  21  -3 16229.2 656.351   8
  -2  21   4 1134.02 395.807   8
  -2  21  -4 2156.09 409.483   8
   2  21   4 1101.44 371.592   8
   2  21  -4 1324.75 385.215   8
   2 -21  -5 8356.95 513.182   9
  -2  21  -5 7956.81 531.509   8
  -2  21   5 6358.29 516.047   8
   2  21  -5 8032.73 528.069   8
   2  21   5 6778.34 516.773   8
  -2  21  -6 17217.2 654.176   8
   2  21  -6 17491.9 656.978   8
   2  21   6 16667.4 708.953   8
  -2  21   6 16528.2 711.931   8
   2  21  -7 1346.69 355.246   8
  -2  21  -7 1161.45 369.778   8
   2 -21  -7 1400.53 369.484   9
   2  21   7 1107.64 362.121   8
  -2  21   7 474.745 334.990   8
   2 -21  -8-28.9214 299.614   9
  -2  21  -8-135.959 286.763   8
   2  21  -8-149.397 291.546   8
   2 -21  -9 734.864 328.803   9
   2  21  -9 1081.68 356.364   8
  -2  21  -9 1583.06 368.980   8
   2  21 -10 10983.1 534.103   8
  -2  21 -10 11596.7 554.661   8
   2 -21 -10 10768.7 552.777   9
   2 -21 -11 749.476 325.967   9
  -2  21 -11 415.171 309.137   8
   2  21 -11 848.638 317.417   8
   2 -21 -12 240.566 289.929   9
  -2  21 -12 386.002 296.162   8
   2  21 -12 645.138 292.154   8
   2 -21 -13 2018.73 347.501   9
  -2  21 -13 1935.77 339.738   8
   2  21 -13 1753.90 325.245   8
  -2  21 -14 7786.32 468.524   8
   2  21 -14 8073.77 462.973   8
   2 -21 -14 8400.06 513.487   9
  -2  21 -15 413.010 264.552   8
   2  21 -15 213.454 268.278   8
  -2  21 -16 560.583 268.801   8
   2  21 -16 649.515 263.434   8
   2  21 -17-250.924 246.350   8
  -2  21 -17-457.772 255.416   8
   2  21 -18 2959.79 311.281   8
  -2  21 -18 3201.17 326.163   8
  -2  21 -19-99.1910 217.043   8
   2  21 -19-233.621 230.430   8
  -2  21 -20 682.857 226.805   8
   2  21 -20 616.405 227.864   8
   2  21 -21-226.375 210.689   8
  -2  21 -21 93.8540 199.741   8
   2  21 -22 1103.15 227.448   8
  -2  21 -22 870.192 215.956   8
   2  21 -23 68.5692 182.250   8
  -2  21 -23 299.924 189.654   8
  -2  21 -24 204.233 185.245   8
   2  21 -24-76.5678 170.730   8
  -2  21 -25-87.3059 166.413   8
   2  21 -25 12.5289 158.989   8
   2  21 -26 707.273 161.031   8
  -2  21 -26 561.862 165.348   8
  -2  21 -27-13.8353 137.262   8
  -2  22   0 2443.10 375.440   8
   2  22   0 2394.38 372.316   8
   2  22   1 1109.06 345.211   8
  -2  22   1 1462.65 347.592   8
  -2  22  -1 1355.57 341.043   8
   2 -22  -1 2222.35 341.871   9
   2  22  -1 1871.34 358.406   8
   2 -22  -2 189.080 299.303   9
  -2  22   2-314.457 339.963   8
  -2  22  -2-79.1133 297.062   8
   2  22  -2-239.599 303.292   8
   2  22   2 110.112 317.362   8
   2  22   3 217.808 317.133   8
  -2  22   3-64.8810 326.128   8
  -2  22  -3 608.258 321.452   8
   2 -22  -3 201.809 291.891   9
   2  22  -3 551.386 320.228   8
  -2  22  -4 640.317 326.382   8
  -2  22   4-71.9631 322.019   8
   2  22  -4 802.626 327.433   8
   2 -22  -4 883.857 323.134   9
   2  22   4 18.6014 316.584   8
  -2  22   5 3333.21 422.709   8
   2 -22  -5 3837.08 384.761   9
   2  22  -5 3976.51 400.596   8
   2  22   5 3321.57 408.297   8
  -2  22  -5 3727.25 390.196   8
  -2  22  -6-17.7448 290.551   8
  -2  22   6 440.248 330.969   8
   2  22   6 241.081 316.006   8
   2  22  -6-224.601 292.155   8
   2 -22  -6 304.162 305.456   9
   2 -22  -7-159.327 294.235   9
   2  22  -7-608.975 305.721   8
  -2  22   7-394.771 339.658   8
  -2  22  -7-447.697 293.551   8
   2  22  -8 991.480 326.585   8
  -2  22  -8 456.582 308.674   8
   2 -22  -8 122.722 287.134   9
  -2  22  -9 4964.43 417.274   8
   2 -22  -9 5061.67 423.537   9
   2  22  -9 5307.80 423.076   8
   2  22 -10 1146.58 320.015   8
  -2  22 -10 1132.15 324.852   8
   2 -22 -10 1284.05 336.113   9
   2 -22 -11 2330.40 354.959   9
   2  22 -11 1857.09 326.060   8
  -2  22 -11 1670.62 325.942   8
  -2  22 -12 568.546 284.785   8
   2 -22 -12 1173.87 315.848   9
   2  22 -12 1020.88 293.033   8
  -2  22 -13 1376.13 304.169   8
   2 -22 -13 1879.45 333.650   9
   2  22 -13 1764.62 311.775   8
   2  22 -14-70.4018 260.789   8
  -2  22 -14-15.9712 251.708   8
  -2  22 -15 955.795 270.280   8
   2  22 -15 713.177 258.194   8
  -2  22 -16 1320.96 275.072   8
   2  22 -16 1188.46 264.200   8
   2  22 -17-135.569 234.011   8
  -2  22 -17-437.722 238.230   8
   2  22 -18 1094.56 250.157   8
  -2  22 -18 969.844 238.795   8
  -2  22 -19-169.647 206.389   8
   2  22 -19 157.841 210.218   8
   2  22 -20 2.16575 199.048   8
  -2  22 -20 272.925 198.720   8
   2  22 -21 179.165 195.030   8
  -2  22 -21 143.196 187.660   8
   2  22 -22 316.745 185.703   8
  -2  22 -22 422.537 196.303   8
   2  22 -23 108.004 172.509   8
  -2  22 -23 254.192 185.293   8
  -2  22 -24 69.3853 163.647   8
   2  22 -24 112.605 159.393   8
  -2  22 -25 141.888 155.721   8
   2  22 -25 431.210 156.975   8
  -2  22 -26-364.880 147.509   8
  -2  23   0 542.127 323.799   8
   2  23   0 1055.53 354.502   8
  -2  23  -1 5683.75 453.352   8
  -2  23   1 5336.97 452.481   8
   2  23  -1 6211.35 470.391   8
   2  23   1 5889.17 485.641   8
   2 -23  -1 6168.42 414.649   9
  -2  23   2 1364.56 353.437   8
  -2  23  -2 1202.27 337.477   8
   2  23  -2 1897.32 372.990   8
   2  23   2 1380.23 366.053   8
   2  23  -3 2980.78 382.101   8
   2 -23  -3 3704.55 383.310   9
  -2  23  -3 3295.96 377.209   8
  -2  23   3 3273.90 410.902   8
   2  23   3 3115.46 404.836   8
   2  23  -4 844.520 315.217   8
   2 -23  -4 1066.80 310.028   9
   2  23   4 961.655 336.971   8
  -2  23   4 837.767 349.371   8
  -2  23  -4 1003.07 315.133   8
   2  23   5 753.358 339.161   8
   2  23  -5 474.073 319.350   8
  -2  23  -5 650.898 309.388   8
   2 -23  -5 117.421 288.699   9
  -2  23   5 512.862 326.853   8
  -2  23   6 4608.49 456.810   8
   2  23  -6 4142.77 406.713   8
  -2  23  -6 3937.93 400.595   8
   2 -23  -6 4399.13 405.752   9
   2  23   6 4545.78 452.271   8
   2  23   7 2981.37 361.045   6
   2 -23  -7 2816.99 363.952   9
   2  23  -7 2806.39 374.840   8
  -2  23  -7 2760.57 368.070   8
  -2  23  -8 170.856 279.624   8
   2 -23  -8 710.037 298.417   9
   2  23  -8 259.059 271.773   8
   2 -23  -9 229.905 280.933   9
  -2  23  -9-98.8834 257.008   8
   2  23  -9-90.5765 267.847   8
  -2  23 -10 571.808 273.234   8
   2  23 -10 578.227 273.771   8
   2 -23 -10 453.485 288.873   9
   2 -23 -11 1131.29 303.068   9
   2  23 -11 1105.67 291.950   8
  -2  23 -11 906.819 286.799   8
   2 -23 -12 1282.84 305.652   9
  -2  23 -12 675.412 274.493   8
   2  23 -12 1160.83 299.759   8
  -2  23 -13 3480.07 360.866   8
   2  23 -13 4115.37 363.119   8
  -2  23 -14 2232.35 301.438   8
   2  23 -14 2644.74 323.358   8
   2  23 -15 807.229 253.495   8
  -2  23 -15-154.308 227.533   8
   2  23 -16 27.4693 222.011   8
  -2  23 -16-180.642 212.233   8
   2  23 -17 8.88616 212.922   8
  -2  23 -17-154.259 207.572   8
   2  23 -18 817.764 229.941   8
  -2  23 -18 455.950 208.775   8
  -2  23 -19-255.886 205.144   8
   2  23 -19 119.886 197.882   8
  -2  23 -20-95.0581 189.640   8
   2  23 -20-4.52293 184.239   8
   2  23 -21 171.511 183.775   8
  -2  23 -21 219.865 188.514   8
  -2  23 -22 1022.05 204.353   8
   2  23 -22 1031.55 193.697   8
  -2  23 -23-63.5913 161.947   8
   2  23 -23 35.0916 153.405   8
  -2  23 -24-95.9443 155.220   8
  -2  24   0 8079.14 516.875   8
   2  24   0 7524.84 500.942   8
   2  24   1 1463.45 352.329   8
  -2  24   1 1232.69 344.427   8
   2  24  -1 1025.23 342.797   8
  -2  24  -1 1298.37 340.041   8
  -2  24  -2 179.465 290.660   8
  -2  24   2-176.773 306.295   8
   2  24   2 90.4940 281.746   8
   2  24  -2 147.428 289.414   8
   2 -24  -2 507.563 289.435   9
  -2  24   3 1039.18 330.777   8
  -2  24  -3 1278.99 332.654   8
   2  24  -3 1156.02 321.451   8
   2 -24  -3 1267.02 309.673   9
   2  24   3 1317.70 331.796   8
  -2  24   4 2295.33 378.203   8
   2 -24  -4 2750.61 345.972   9
   2  24  -4 2145.93 346.498   8
  -2  24  -4 2707.50 354.660   8
   2  24   4 2339.92 359.352   8
   2  24   5 366.195 298.072   8
   2 -24  -5 327.192 279.748   9
   2  24  -5 27.3167 274.931   8
  -2  24   5-18.5732 289.562   8
  -2  24  -5 182.366 274.368   8
   2  24   6 308.807 298.655   6
   2 -24  -6-640.867 295.878   9
   2  24  -6-218.919 266.766   8
  -2  24  -6-183.621 262.973   8
   2  24   7-238.563 268.333   6
   2  24  -7-297.487 271.161   8
   2 -24  -7-444.397 281.651   9
  -2  24  -7 153.428 255.750   8
   2 -24  -8 1409.46 307.209   9
   2  24  -8 1162.64 290.065   8
  -2  24  -8 1073.64 288.664   8
   2 -24  -9-38.0209 260.578   9
  -2  24  -9 179.880 253.775   8
   2  24  -9 226.846 258.668   8
   2 -24 -10 378.619 270.641   9
  -2  24 -10 194.637 246.620   8
   2  24 -10-80.4900 242.855   8
   2 -24 -11-14.0313 262.305   9
  -2  24 -11-355.152 245.755   8
   2  24 -11-54.7673 235.033   8
   2  24 -12 3417.70 337.330   8
  -2  24 -12 2936.32 320.465   8
   2  24 -13 219.058 241.420   8
  -2  24 -13 378.505 243.104   8
   2  24 -14 101.922 222.687   8
  -2  24 -14-3.58316 209.449   8
  -2  24 -15 238.673 214.907   8
   2  24 -15 103.048 220.050   8
   2  24 -16 4354.77 329.673   8
  -2  24 -16 4201.14 323.895   8
  -2  24 -17-42.3192 194.344   8
   2  24 -17-179.897 202.688   8
   2  24 -18-170.208 195.560   8
  -2  24 -18 194.362 193.799   8
  -2  24 -19 27.9922 185.945   8
   2  24 -19 164.131 191.008   8
   2  24 -20 2963.75 252.409   8
  -2  24 -20 3457.77 271.189   8
  -2  24 -21-107.362 173.821   8
   2  24 -21 203.683 171.275   8
   2  24 -22 80.9560 157.134   8
  -2  24 -22 14.8618 159.284   8
  -2  24 -23-9.13556 146.405   8
   2  25   0 35.7882 273.830   8
  -2  25   0 329.804 284.402   8
   2  25  -1 514.902 310.106   8
  -2  25  -1 1134.06 330.219   8
   2  25   1 835.468 311.698   8
  -2  25   1 933.626 316.053   8
  -2  25   2 4066.21 421.653   8
   2  25   2 3602.18 408.272   8
   2  25  -2 3981.75 406.440   8
  -2  25  -2 3954.09 392.116   8
   2  25   3 1402.22 331.910   8
  -2  25  -3 1628.31 323.436   8
   2  25  -3 1139.85 325.859   8
   2 -25  -3 1663.84 321.065   9
  -2  25   3 1177.65 332.115   8
   2  25  -4 763.354 287.103   8
  -2  25  -4 386.305 275.590   8
  -2  25   4 372.019 286.747   8
   2 -25  -4 617.934 276.431   9
   2  25   4 264.144 271.493   8
   2  25   5-83.3263 255.965   6
   2 -25  -5 185.983 261.258   9
  -2  25  -5 219.277 261.341   8
   2  25  -5 49.5144 262.524   8
   2  25   6 862.105 280.079   6
  -2  25  -6 593.359 261.577   8
   2 -25  -6 823.409 277.195   9
   2  25  -6 1156.48 289.043   8
  -2  25  -7 304.062 257.005   8
   2  25  -7 127.126 248.479   8
   2 -25  -7 285.523 261.255   9
   2  25  -8-348.160 248.648   8
   2 -25  -8 134.786 255.398   9
  -2  25  -8 72.4699 233.395   8
  -2  25  -9-13.7436 232.649   8
   2 -25  -9 138.750 251.712   9
   2  25  -9 400.761 244.457   8
  -2  25 -10-273.405 237.220   8
   2 -25 -10-65.1600 250.029   9
   2  25 -10-1.95027 228.848   8
  -2  25 -11 242.654 227.003   8
   2  25 -11 315.517 235.658   8
  -2  25 -12-26.1084 214.286   8
   2  25 -12 655.596 269.214   8
   2  25 -13 1513.63 263.768   8
  -2  25 -13 1117.82 244.739   8
  -2  25 -14-39.3000 196.265   8
   2  25 -14 268.291 218.439   8
   2  25 -15 213.726 206.724   8
  -2  25 -15-37.4619 200.620   8
  -2  25 -16-158.515 200.779   8
   2  25 -16-48.1587 197.321   8
  -2  25 -17-242.900 194.532   8
   2  25 -17 108.939 188.313   8
  -2  25 -18 1396.43 221.392   8
   2  25 -18 1223.12 217.227   8
  -2  25 -19 2.99583 175.427   8
   2  25 -19-141.156 179.283   8
   2  25 -20-35.2416 160.804   8
  -2  25 -20-67.2681 166.797   8
   2  25 -21 282.127 155.363   8
  -2  25 -21 454.537 166.120   8
  -2  25 -22 70.6181 142.015   8
  -2  26   0 4515.74 407.915   8
   2  26   0 4657.03 412.264   8
   2  26   1 2185.92 346.214   8
  -2  26  -1 2243.21 339.095   8
  -2  26   1 2148.76 348.275   8
   2  26  -1 1685.18 338.490   8
   2  26  -2 132.310 267.268   8
   2  26   2-58.3193 252.533   8
  -2  26   2 587.312 287.412   8
  -2  26  -2 530.133 285.825   8
  -2  26  -3 1053.47 290.799   8
   2  26   3 822.856 278.996   8
   2  26  -3 1213.64 295.249   8
  -2  26   3 986.149 302.505   8
   2  26   4 944.808 271.404   6
   2  26  -4 750.508 282.181   8
  -2  26  -4 533.633 275.423   8
   2 -26  -4 1060.63 290.246   9
   2  26   5 2570.14 359.794   6
   2 -26  -5 2097.24 304.433   9
   2  26  -5 1730.37 301.074   8
  -2  26  -5 1918.70 306.711   8
   2  26   6 411.251 271.771   6
   2  26  -6 314.883 266.702   8
   2 -26  -6 689.344 284.198   9
  -2  26  -6 345.191 273.240   8
   2  26  -7 2069.44 323.266   8
   2 -26  -7 2914.58 327.960   9
  -2  26  -7 2165.12 324.522   8
   2  26  -8 3954.87 359.325   8
   2 -26  -8 4035.45 340.724   9
  -2  26  -8 3576.66 347.988   8
   2 -26  -9 741.814 258.062   9
   2  26  -9 945.179 277.880   8
  -2  26  -9 1000.12 267.535   8
   2  26 -10-27.0954 218.971   8
  -2  26 -10 72.4467 224.463   8
   2  26 -11 955.081 245.025   8
  -2  26 -11 1235.25 253.195   8
   2  26 -12 1109.93 247.327   8
  -2  26 -12 1120.27 241.464   8
  -2  26 -13-302.520 206.899   8
   2  26 -13-239.654 209.941   8
   2  26 -14-44.5666 202.700   8
  -2  26 -14-4.86836 196.025   8
   2  26 -15 81.8474 191.325   8
  -2  26 -15-153.189 191.823   8
  -2  26 -16-57.2708 185.785   8
   2  26 -16-165.802 190.340   8
  -2  26 -17 418.892 189.554   8
   2  26 -17 401.463 190.192   8
  -2  26 -18 151.194 172.440   8
   2  26 -18-5.65848 168.181   8
   2  26 -19 77.1031 155.471   8
  -2  26 -19-236.741 166.003   8
  -2  26 -20 217.198 153.980   8
   2  27   0 10.3771 226.229   8
  -2  27   0-163.683 253.994   8
  -2  27   1 931.645 293.328   8
  -2  27  -1 710.568 294.565   8
   2  27  -1 416.648 266.827   8
   2  27   1 1045.95 283.912   8
   2  27   2 7936.71 425.134   6
   2  27  -2 6574.45 431.294   8
  -2  27   2 6939.18 440.221   8
  -2  27  -2 6421.29 428.692   8
  -2  27  -3 2007.63 332.719   8
   2  27  -3 2377.59 331.880   8
   2  27   4 370.400 253.183   6
   2  27  -4 177.503 232.149   8
  -2  27  -4 774.053 264.578   8
   2  27   5 719.449 260.574   6
  -2  27  -5 1034.61 301.708   8
   2  27  -5 606.865 298.969   8
   2 -27  -6 8488.67 401.457   9
  -2  27  -6 7535.54 436.767   8
   2  27  -6 8424.03 457.901   8
   2 -27  -7 1518.86 293.702   9
   2  27  -7 1446.94 309.947   8
  -2  27  -7 1996.36 319.352   8
  -2  27  -8 710.592 245.670   8
   2  27  -8 589.649 238.717   8
  -2  27  -9 745.307 244.712   8
   2  27  -9 711.560 253.054   8
  -2  27 -10 2646.23 292.770   8
   2  27 -10 2775.35 296.942   8
   2  27 -11 685.294 232.174   8
  -2  27 -11 350.118 221.807   8
   2  27 -12 167.213 207.940   8
  -2  27 -12-127.111 201.289   8
  -2  27 -13-194.256 194.110   8
   2  27 -13 80.2442 190.179   8
  -2  27 -14 1020.50 215.818   8
   2  27 -14 1066.90 214.907   8
   2  27 -15-162.479 168.438   6
   2  27 -15 71.9355 179.601   8
  -2  27 -15-61.8761 181.910   8
  -2  27 -16 80.6821 176.217   8
   2  27 -16-96.8044 169.906   8
   2  27 -17-23.4747 155.565   8
  -2  27 -17-257.049 172.508   8
  -2  27 -18-112.931 159.690   8
   2  27 -18 85.8699 151.220   8
   2  28   0 576.647 229.635   6
   2  28   0 378.350 235.749   8
   2  28  -1 983.729 264.492   6
   2  28   1 1194.88 288.503   6
  -2  28  -1 779.929 257.392   8
   2  28  -1 660.932 240.550   8
   2  28   2 24.9761 225.540   6
  -2  28  -2-22.4526 226.400   8
   2  28  -2-3.59853 219.843   8
   2  28   3 687.251 242.607   6
   2  28  -3 567.726 250.293   8
  -2  28  -3 884.552 273.653   8
   2  28   4 2014.19 266.704   6
   2  28  -4 1831.69 285.759   8
  -2  28  -4 2195.09 306.434   8
   2  28   5 979.717 274.201   6
  -2  28  -5 670.546 251.468   8
   2  28  -5 973.221 255.612   8
  -2  28  -6 145.588 223.879   8
   2  28  -6 17.9253 212.958   8
   2  28  -7 459.373 225.524   8
  -2  28  -7 706.593 237.249   8
   2  28  -8 729.417 231.328   8
  -2  28  -8 628.222 232.282   8
   2  28  -9 517.468 224.283   8
  -2  28  -9 71.1624 205.543   8
   2  28 -10 575.397 217.624   8
  -2  28 -10 277.073 204.019   8
  -2  28 -11-51.8363 196.547   8
   2  28 -11 333.146 199.421   8
   2  28 -12 171.093 179.648   6
  -2  28 -12-238.372 195.011   8
   2  28 -12-98.5588 188.415   8
   2  28 -13 312.900 176.848   6
   2  28 -13 63.6444 176.235   8
  -2  28 -13 144.855 186.943   8
   2  28 -14 96.4710 162.939   6
  -2  28 -14 179.734 179.643   8
   2  28 -14 236.206 174.072   8
   2  28 -15 104.306 161.414   8
  -2  28 -15 388.961 172.565   8
  -2  28 -16 32.6373 153.927   8
   2  28 -16 35.0456 150.337   8
   2  29   0 49.8677 199.257   6
   2  29   1 372.584 218.767   6
   2  29  -1 387.210 214.356   6
   2  29  -2 1347.37 232.717   6
   2  29   2 1100.43 229.920   6
  -2  29   2 1394.83 232.363   6
  -2  29  -2 1059.05 243.709   8
  -2  29   3 438.285 227.902   6
   2  29  -3 6.62149 189.111   6
   2  29   3 213.652 215.889   6
   2  29  -3 159.870 209.182   8
  -2  29  -3 307.853 223.388   8
   2  29  -4-53.6817 190.593   6
   2  29   4 74.8452 197.868   6
  -2  29  -4-244.897 213.845   8
   2  29  -4-171.637 203.463   8
   2  29  -5 100.865 191.330   6
   2  29   5 381.357 212.438   6
   2  29  -5 245.827 212.960   8
  -2  29  -5-23.1385 207.974   8
   2  29  -6 1300.27 220.782   6
   2  29  -6 1175.63 235.282   8
  -2  29  -6 1028.23 231.535   8
   2  29  -7 433.292 197.116   6
   2  29  -7 354.608 211.182   8
  -2  29  -7 9.69479 202.659   8
   2  29  -8 162.233 181.050   6
   2  29  -8-18.0461 188.617   8
  -2  29  -8-98.8308 194.999   8
   2  29  -9 654.621 192.852   6
   2  29  -9 377.256 194.242   8
  -2  29  -9 332.167 193.095   8
   2  29 -10 117.515 175.011   6
   2  29 -10 176.099 182.730   8
  -2  29 -10-302.919 198.723   8
   2  29 -11-53.2635 161.617   6
   2  29 -11 39.5147 175.497   8
  -2  29 -11-146.836 182.716   8
   2  29 -12 208.285 158.291   6
   2  29 -12 166.224 168.682   8
   2  29 -13 226.342 159.837   6
   2  29 -13 172.763 163.256   8
  -2  29 -13-40.0126 164.739   8
  -2  29 -14 841.924 172.231   8
  -2  30   0 1450.94 213.380   6
   2  30   0 1309.75 211.748   6
  -2  30  -1 157.830 180.419   6
   2  30   1 351.479 195.997   6
  -2  30   1 380.008 192.000   6
   2  30  -1 196.775 179.891   6
   2  30   2 141.828 186.010   6
   2  30  -2 99.7903 178.871   6
  -2  30   2-121.061 176.094   6
   2  30   3 775.416 194.793   6
   2  30  -3 857.182 205.648   6
   2  30   4 2207.27 227.618   6
   2  30  -4 1905.95 224.411   6
  -2  30  -4 1481.18 232.702   8
   2  30  -5 744.569 191.337   6
  -2  30  -5 739.486 217.372   8
   2  30  -6 79.3442 168.895   6
  -2  30  -6 251.961 189.471   8
   2  30  -6 240.523 184.831   8
   2  30  -7 673.459 185.133   6
  -2  30  -7 522.086 205.671   8
   2  30  -7 269.579 185.533   8
   2  30  -8 1446.02 192.457   6
   2  30  -8 1134.88 203.882   8
  -2  30  -8 1269.46 210.755   8
   2  30  -9 174.288 161.667   6
  -2  30  -9 324.101 188.570   8
   2  30  -9 314.619 173.380   8
   2  30 -10 329.507 157.652   6
   2  30 -10 25.7917 158.446   8
  -2  30 -10 141.055 166.403   8
  -2  30 -11 131.009 140.790   6
  -2  30 -11-41.9996 152.305   8
   2  31   0-53.1391 157.424   6
   2  31  -1 686.005 173.152   6
   2  31   1 1035.24 180.104   6
  -2  31  -1 966.656 177.608   6
   2  31  -2 44.2685 154.626   6
  -2  31  -2-40.1682 154.053   6
  -2  31  -3 237.852 159.093   6
   2  31  -3 560.673 169.068   6
  -2  31  -4-55.2173 151.588   6
   2  31  -4 147.498 159.057   6
   2  31  -5 72.8973 152.660   6
  -2  31  -5 23.7668 150.647   6
  -2  31  -6 238.950 149.464   6
   2  31  -6 343.642 152.055   6
  -2  31  -7 32.8674 144.294   6
   2  31  -7 56.2411 136.248   6
   3   0   0-65.3526 98.6847   2
   3   0   0-47.9353 70.5005   4
   3   0   0-29.3101 96.6528   1
   3   0   1-20.1186 85.4985   2
   3   0  -1 121.514 51.5113   4
   3   0   2 183603. 1090.63   2
   3   0   3-9.48409 139.384   2
   3   0   4 23267.4 561.792   2
   3   0   5 160.719 206.291   2
  -3   0   5 516.298 203.138   5
  -3   0  -6 753716. 2777.70   5
  -3   0   6 753081. 2804.24   5
   3   0  -7 171.122 179.391   3
  -3   0  -7-65.9079 179.813   5
  -3   0   7 226.740 167.083   5
   3   0  -8 52397.8 957.001   3
   3   0   8 51394.7 1056.56   2
  -3   0   8 49967.0 736.636   5
  -3   0  -8 49741.1 718.009   5
   3   0   9-172.645 224.560   2
   3   0  -9 98.1053 182.439   3
  -3   0  -9-144.039 161.087   3
  -3   0   9-56.7354 149.976   5
  -3   0  -9-52.5749 150.966   5
   3   0  10 970.013 272.753   2
   3   0 -10 1005.42 238.917   3
  -3   0 -10 1053.92 172.899   3
  -3   0 -10 975.925 163.885   5
  -3   0  10 809.773 154.862   5
   3   0  11 289.444 247.397   2
  -3   0 -11-26.7940 155.772   3
   3   0 -11-80.3873 194.583   3
   3   0 -12 6164.12 423.152   3
   3   0  12 6300.59 510.408   2
   3   0 -13-99.0900 218.265   3
   3   0  13-99.9348 253.040   2
   3   0 -14 5258.08 430.893   3
   3   0  14 5093.82 514.122   2
   3   0  15 164.273 286.060   2
   3   0 -15 310.328 260.171   3
   3   0 -16 6348.38 496.053   3
   3   0  16 5707.35 586.348   2
   3   0  17 68.4983 316.803   2
   3   0  18 74.2370 331.942   2
   3   0  19-142.322 368.860   2
  -3   0  19 172.673 388.398   2
  -3   0  20 1995.43 533.289   2
   3   0  20 1528.40 482.016   2
  -3   0  21-485.844 463.684   2
   3   0  21 542.460 409.786   2
   3   0  22 9445.03 917.439   2
  -3   0  22 8759.90 920.285   2
   3   0 -24 561.897 394.020   7
  -3   0 -24 1946.84 341.989   7
   3   0 -25-229.587 308.828   7
  -3   0 -25 39.7362 276.394   7
   3   0 -26 835.416 322.403   7
  -3   0 -26 1702.68 300.006   7
  -3   0 -27 166.934 253.033   7
   3   0 -27-17.2924 279.367   7
  -3   0 -28 2014.19 311.913   7
   3   0 -28 1505.48 356.600   7
   3   0 -29-359.743 256.357   7
  -3   0 -29 402.602 239.199   7
   3   0 -30 1869.46 281.812   7
   3   0 -31-375.911 229.965   7
   3   0 -32 2240.65 276.066   7
   3   0 -33-102.615 190.121   7
   3   0 -34 789.528 196.383   7
  -3   0 -35-413.051 170.033   8
  -3   0 -36-232.216 151.040   8
   3  -1   0 7096.69 290.572   2
   3  -1   0 6293.95 218.810   1
   3   1   0 6455.36 230.920   3
   3   1   0 6474.15 171.472   2
   3  -1   0 6983.62 247.539   4
   3  -1   1 104925. 813.376   2
   3  -1  -1 102268. 859.765   1
   3  -1   1 103908. 791.666   4
   3  -1  -2 14173.4 370.563   1
   3   1   2 14023.6 299.872   2
   3  -1   2 14704.5 341.483   2
  -3   1  -2 14667.3 417.563   5
  -3   1   2 15023.0 424.258   5
   3  -1  -2 15475.0 277.200   4
   3  -1   3 2556.35 198.369   2
   3   1   3 2442.65 193.655   2
  -3   1   3 3033.88 225.163   5
  -3   1  -3 2996.08 230.674   5
   3   1   4 22063.1 507.513   2
  -3   1  -4 23140.6 521.156   5
  -3   1   4 22983.7 523.850   5
   3   1   5 383894. 2273.47   2
   3  -1  -5 384648. 2210.52   3
  -3   1  -5 384000. 2017.07   5
  -3   1   5 383547. 2048.45   5
   3   1   6 1186.92 259.123   2
   3  -1  -6 1010.23 222.368   3
  -3   1   6 1064.27 186.429   5
  -3   1  -6 1159.06 210.615   5
   3  -1  -7 12750.4 468.329   3
   3   1   7 14004.7 556.293   2
   3   1  -7 13688.2 508.519   3
  -3  -1  -7 12497.7 244.648   3
   3   1  -7 13696.2 515.380   1
  -3   1  -7 12282.3 392.362   5
  -3   1   7 12395.4 396.466   5
   3  -1  -8 124780. 1421.18   3
   3   1  -8 124830. 1488.01   3
  -3  -1  -8 126941. 757.559   3
   3   1   8 126323. 1613.63   2
  -3   1  -8 125438. 1109.99   5
   3   1   9 577.913 232.647   2
   3  -1  -9 854.651 208.640   3
   3   1  -9 647.365 221.191   3
  -3  -1  -9 539.212 114.236   3
   3  -1   9 619.353 224.508   2
  -3   1   9 783.479 165.827   5
  -3  -1  -9 415.214 158.309   5
  -3   1  -9 673.822 170.286   5
  -3  -1   9 464.478 158.661   5
  -3   1 -10 17319.8 500.066   3
   3  -1  10 16891.0 688.223   2
   3  -1 -10 16318.0 587.431   3
   3   1 -10 17085.2 631.366   3
  -3  -1 -10 16764.3 326.782   3
   3   1  10 17054.3 697.788   2
  -3   1 -10 16034.0 392.054   5
  -3  -1  10 16612.1 402.804   5
  -3  -1 -10 16686.9 390.859   5
  -3   1  10 16187.0 421.954   5
   3  -1 -11 4461.35 353.105   3
   3   1  11 4799.36 438.713   2
   3  -1  11 4514.84 414.792   2
   3   1 -11 4885.08 392.864   3
  -3   1 -11 4512.76 299.745   3
   3   1 -12 291.461 225.824   3
   3   1  12 217.438 248.610   2
   3  -1 -12 133.673 202.814   3
   3  -1  12 395.994 301.487   2
  -3   1 -12 218.394 184.910   3
   3  -1  13 19402.4 845.694   2
   3   1 -13 19720.1 740.938   3
   3   1  13 19716.2 866.363   2
   3  -1  14 864.150 303.934   2
   3   1  14 668.656 334.323   2
   3   1 -14 1046.27 278.387   3
   3   1  15 404.131 309.233   2
   3   1 -15 306.483 257.204   3
   3  -1  15 114.184 286.796   2
   3   1  16 3029.33 478.599   2
   3   1 -16 2830.85 371.588   3
   3  -1  16 2961.94 453.569   2
   3   1 -17 22611.9 900.855   3
   3  -1  17 23041.5 1099.54   2
   3   1  17 23798.6 1136.99   2
   3  -1  18 4670.22 587.655   2
  -3  -1  18 3908.01 567.810   2
   3   1  18 4688.50 619.632   2
  -3  -1  19 2179.54 486.744   2
   3  -1  19 2998.15 532.549   2
   3   1  19 2546.70 496.763   2
  -3  -1  20 410.699 421.631   2
   3  -1  20-150.559 387.132   2
  -3   1  20 40.6701 406.912   2
   3   1  20 371.549 393.836   2
   3   1  21 364.303 410.384   2
   3  -1  21 512.471 419.425   2
  -3   1  21 1140.68 551.728   2
  -3  -1  21 263.245 417.364   2
   3   1  22 493.360 470.605   2
  -3   1  22 290.521 488.175   2
   3  -1  22 462.918 444.102   2
  -3  -1  22 79.3171 440.743   2
  -3  -1 -23 1379.11 332.120   7
  -3  -1 -24 1170.60 309.467   7
   3   1 -24 446.188 308.076   7
   3  -1 -24 612.295 317.389   7
  -3   1 -24 1083.09 294.286   7
  -3   1 -25 6418.63 387.935   7
   3  -1 -25 5470.22 420.812   7
   3   1 -25 5606.66 420.383   7
  -3  -1 -25 5255.22 376.347   7
  -3  -1 -26 1029.12 290.485   7
   3  -1 -26 761.528 314.511   7
  -3   1 -26 956.109 279.657   7
   3   1 -26 723.747 306.604   7
   3  -1 -27 1543.65 321.344   7
  -3   1 -27 1943.80 293.074   7
  -3  -1 -27 1590.70 291.305   7
   3   1 -27 1633.38 318.635   7
   3   1 -28 211.376 270.785   7
   3  -1 -28-79.7051 266.694   7
  -3   1 -28 7.05478 239.048   7
  -3  -1 -28 481.799 261.811   7
  -3  -1 -29 4330.35 318.500   7
  -3   1 -29 4473.14 318.559   7
   3   1 -29 4753.03 343.673   7
   3   1 -30 395.281 242.873   7
   3  -1 -30 313.358 238.521   7
   3   1 -31 511.548 226.661   7
   3  -1 -31 757.943 230.194   7
   3   1 -32 263.183 210.044   7
   3  -1 -32 82.8189 208.460   7
   3  -1 -33 261.489 187.439   7
   3   1 -33 198.159 189.784   7
   3  -1 -34 49.1734 176.194   7
  -3   1 -35 133.995 165.100   8
   3  -2   0-3.26766 101.787   1
   3   2   0-20.8156 118.958   3
   3  -2   0 91.3041 109.937   4
   3   2   1 22507.0 389.335   3
   3  -2   1 22291.6 332.884   1
   3  -2  -1 22264.8 422.384   1
   3   2   1 22556.1 268.817   2
   3   2  -1 22052.2 463.701   3
   3  -2   1 22577.2 418.184   4
   3  -2  -1 21969.5 354.264   4
   3  -2  -2 15223.3 392.850   1
   3  -2   2 16286.8 402.198   4
   3   2   2 15493.3 315.864   2
   3   2   2 15547.6 292.617   3
   3  -2   2 15231.0 257.566   1
  -3   2   2 15438.6 452.574   5
  -3   2  -2 15577.2 452.398   5
  -3  -2   2 14393.5 186.610   4
   3  -2  -2 15466.5 327.008   4
   3  -2  -3 964.282 184.416   1
  -3  -2   3 1141.15 113.049   4
   3   2   3 886.340 161.608   2
  -3   2   3 959.916 195.681   5
  -3   2  -3 1083.18 196.627   5
   3   2   4 27108.9 554.557   2
  -3   2  -4 27426.1 599.727   5
  -3   2   4 27199.7 602.981   5
   3   2  -5 576812. 2733.63   1
   3   2   5 570015. 2727.97   2
  -3   2  -5 577624. 2616.16   5
  -3   2   5 575965. 2669.42   5
   3   2  -6 3267.37 308.698   1
   3   2   6 2565.53 284.476   2
  -3   2  -6 2737.39 271.675   5
  -3   2   6 2785.75 260.148   5
   3   2  -7 2108.99 289.156   1
   3   2  -7 1938.66 265.348   3
   3   2   7 1964.38 307.577   2
  -3   2  -7 1835.16 234.698   5
  -3   2   7 1840.48 237.181   5
   3   2   8 4450.61 368.946   2
   3   2  -8 4070.58 339.790   1
   3   2  -8 4220.25 335.973   3
  -3   2  -8 4244.93 285.772   5
  -3   2   8 4321.56 294.038   5
   3  -2   9 43943.1 1029.68   2
   3   2  -9 44512.9 971.298   3
   3   2   9 43684.9 1032.86   2
  -3   2   9 43138.5 742.480   5
  -3   2  -9 43551.4 705.708   5
   3   2 -10 6044.03 417.248   3
   3  -2  10 5734.41 425.174   2
   3   2  10 5799.25 444.554   2
  -3   2 -10 5569.04 312.410   5
  -3   2  10 5466.95 315.644   5
   3   2  11 15730.3 710.813   2
   3   2 -11 15829.0 640.054   3
   3  -2  11 15301.6 687.319   2
  -3   2 -11 15641.5 544.957   3
  -3   2 -12 3612.99 331.566   3
   3   2 -12 3721.55 386.717   3
   3  -2  12 3786.20 414.852   2
   3   2  12 4109.36 455.985   2
   3  -2  13 5872.19 500.344   2
   3   2  13 5785.67 519.214   2
   3   2 -13 6195.03 467.812   3
   3   2  14 121.163 272.401   2
   3   2 -14 367.916 236.867   3
   3  -2  14 273.726 264.921   2
   3   2  15 12214.6 772.983   2
   3   2 -15 12940.9 673.170   3
   3  -2  15 12586.3 757.681   2
   3   2  16 1290.03 396.034   2
   3  -2  16 1644.07 381.438   2
  -3  -2  16 1756.91 408.805   2
   3   2 -16 1439.07 323.101   3
   3   2 -17 28605.8 1033.62   3
   3  -2  17 27591.1 1197.85   2
   3   2  17 28964.5 1254.91   2
  -3  -2  17 28420.4 1248.18   2
   3  -2  18 8060.30 728.240   2
  -3  -2  18 7562.37 729.113   2
   3   2  18 8079.16 768.745   2
   3  -2  19 17.3345 352.256   2
   3   2  19 65.5283 366.445   2
  -3  -2  19 592.457 413.068   2
   3  -2  20 533.786 398.759   2
  -3  -2  20 866.366 448.846   2
   3   2  20 1094.45 476.212   2
   3  -2  21 2455.82 568.130   2
  -3   2  21 2410.23 580.331   2
  -3  -2  21 2592.72 590.297   2
   3   2  21 2615.81 576.067   2
   3  -2  22 5547.24 724.297   2
  -3  -2  22 5933.16 790.750   2
   3   2  22 5967.16 789.502   2
  -3   2  22 6108.71 804.186   2
  -3  -2 -23 6369.08 418.439   7
   3  -2 -23 5555.32 434.805   7
  -3  -2 -24 808.019 325.108   7
   3  -2 -24 1236.80 378.524   7
  -3   2 -24 1194.34 315.342   7
   3   2 -25 224.280 314.531   7
  -3  -2 -25 138.908 285.467   7
   3  -2 -25 622.308 342.233   7
   3  -2 -26 291.038 304.980   7
   3   2 -26 299.877 304.782   7
  -3  -2 -26 423.436 277.706   7
  -3   2 -26 241.023 272.732   7
   3   2 -27 1549.71 346.590   7
   3  -2 -27 1273.62 350.035   7
  -3   2 -27 1998.02 308.932   7
  -3  -2 -27 1984.50 321.206   7
   3   2 -28 997.256 308.907   7
  -3  -2 -28 1289.87 273.170   7
   3  -2 -28 696.000 315.330   7
  -3   2 -28 890.842 271.973   7
   3  -2 -29 3708.10 330.282   7
   3   2 -29 3788.16 329.702   7
  -3  -2 -29 3652.64 310.485   7
   3  -2 -30 0.04441 228.582   7
   3   2 -30 282.720 236.896   7
  -3  -2 -30 149.140 211.948   7
   3   2 -31 32.1624 214.783   7
   3  -2 -31 399.626 225.175   7
   3  -2 -32 479.275 216.285   7
   3   2 -32 1282.90 239.903   7
   3   2 -33 819.703 201.956   7
   3  -2 -33 892.921 201.423   7
  -3   2 -34-377.445 186.168   8
   3  -2 -34 108.049 173.025   7
  -3   2 -35-21.0341 164.271   8
   3  -3   0 23624.5 405.770   1
   3   3   0 22655.1 466.770   3
   3  -3   0 23954.3 448.286   4
   3   3  -1 50620.0 737.527   3
   3   3   1 52212.3 341.894   2
   3   3   1 50579.4 634.268   3
   3  -3   1 52012.0 515.464   1
  -3  -3   1 50776.0 439.023   4
   3  -3   1 52614.1 693.386   4
   3  -3  -1 50398.8 617.298   4
   3  -3   2 55158.5 450.003   1
   3   3  -2 54307.5 809.599   3
   3   3   2 54575.5 587.844   3
   3   3  -2 53268.7 727.655   1
   3   3   2 53823.9 537.630   2
   3  -3  -2 53767.4 679.698   4
  -3   3   2 53684.7 868.909   5
   3  -3   2 56582.6 786.323   4
  -3  -3   2 55108.7 446.608   4
  -3   3  -2 55025.2 872.686   5
   3   3  -3 1896.82 217.131   1
   3   3   3 2543.82 152.740   3
   3  -3   3 2057.84 113.940   1
  -3   3  -3 2028.79 263.213   5
  -3   3   3 1927.88 257.550   5
  -3  -3   3 2066.06 153.699   4
   3  -3  -3 1962.47 218.660   4
   3   3  -4 357769. 2035.32   1
  -3  -3   4 368639. 1601.43   4
   3   3   4 358489. 1938.51   2
  -3   3   4 369876. 2296.26   5
  -3   3  -4 371864. 2272.11   5
   3   3  -5 167.541 197.564   1
  -3   3   5 225.162 236.211   5
   3   3  -6 919.181 223.217   1
  -3   3  -6 926.453 254.104   5
  -3   3   6 758.308 251.040   5
   3   3  -7 18078.6 597.684   1
   3   3  -7 19368.1 631.392   3
  -3   3   7 18844.8 567.757   5
  -3   3  -7 18149.8 554.053   5
   3   3  -8 13407.6 560.822   3
   3   3  -8 13290.4 529.304   1
  -3   3   8 12832.4 474.273   5
  -3   3  -8 12650.2 465.457   5
   3   3  -9 890.007 243.733   3
   3   3  -9 901.636 255.274   1
   3  -3   9 886.157 237.117   2
  -3   3  -9 784.917 240.509   5
  -3   3   9 898.869 245.174   5
   3   3  10 4432.63 422.825   2
   3   3 -10 4727.92 397.624   3
   3  -3  10 4194.11 377.906   2
  -3   3  10 4259.77 332.892   5
  -3   3 -10 4140.77 327.764   5
   3   3  11 39798.9 1113.93   2
   3  -3  11 38718.5 1076.31   2
   3   3 -11 38705.6 1013.23   3
   3  -3  12 51047.9 1282.03   2
   3   3  12 53535.9 1348.32   2
  -3   3 -12 53855.6 1083.66   3
   3   3 -12 53039.7 1240.14   3
   3   3  13 54.5933 272.661   2
   3  -3  13 434.172 298.392   2
   3   3 -13 116.227 266.347   3
  -3   3 -13 299.363 238.604   3
   3  -3  14 7722.81 595.806   2
   3   3 -14 7938.85 546.600   3
   3   3  14 7802.43 623.338   2
  -3  -3  14 7787.00 618.479   2
   3   3  15 511.163 305.565   2
   3  -3  15 463.635 300.905   2
  -3  -3  15 576.508 324.202   2
   3   3 -15 707.496 287.422   3
   3   3  16 33676.4 1288.45   2
  -3  -3  16 33011.6 1278.40   2
   3  -3  16 33323.9 1246.33   2
   3   3 -16 33776.7 1117.46   3
   3   3  17 3210.46 523.163   2
   3   3 -17 2680.45 421.168   3
  -3  -3  17 2820.62 497.873   2
   3  -3  17 3030.70 496.947   2
   3   3 -18 1111.02 352.689   3
  -3  -3  18 1159.77 419.214   2
   3   3  18 782.311 376.506   2
   3  -3  18 597.339 345.014   2
  -3  -3  19 699.988 392.889   2
   3  -3  19 183.959 359.002   2
   3   3  19 1306.40 473.121   2
   3  -3  20 10277.7 862.792   2
  -3  -3  20 10418.4 906.230   2
   3   3  20 10981.9 926.739   2
   3  -3  21 1417.88 504.418   2
   3   3  21 1280.58 495.447   2
  -3  -3  21 1477.93 522.195   2
   3   3  22 4105.63 713.888   2
  -3   3  22 3833.32 695.524   2
   3  -3  22 3732.21 655.178   2
  -3  -3  22 3961.14 700.187   2
  -3  -3 -23 51.8144 299.915   7
   3  -3 -23 574.773 338.825   7
   3  -3 -24 1294.95 341.543   7
  -3   3 -24 1076.04 295.070   7
  -3  -3 -24 1304.40 317.025   7
   3   3 -24 1642.73 341.369   7
   3   3 -25 782.447 319.927   7
   3  -3 -25 453.473 313.351   7
  -3  -3 -25 672.063 293.519   7
  -3   3 -25 1199.57 290.319   7
   3   3 -26 3754.88 412.312   7
   3  -3 -26 2795.44 418.969   7
  -3  -3 -26 2891.82 354.304   7
   3   3 -27 609.211 293.084   7
   3  -3 -27 716.141 300.901   7
  -3   3 -27 875.084 272.320   7
  -3  -3 -28-43.1308 235.923   7
   3   3 -28-190.021 263.141   7
   3  -3 -28-45.6429 262.294   7
   3   3 -29 2546.97 301.200   7
  -3  -3 -29 1736.00 263.750   7
   3  -3 -29 2244.25 298.313   7
   3  -3 -30 2209.02 287.905   7
   3   3 -30 2574.96 289.881   7
  -3  -3 -30 1902.40 255.315   7
   3   3 -31-509.298 220.216   7
   3  -3 -31 70.9207 205.667   7
   3   3 -32 793.709 210.834   7
   3  -3 -32 875.522 211.116   7
   3  -3 -33 198.156 185.043   7
  -3   3 -33 40.2739 182.859   8
   3  -3 -34 327.427 177.544   7
  -3   3 -34-322.429 183.445   8
  -3   3 -35 120.881 160.697   8
   3   4   0 136.092 173.660   3
   3  -4   0 283.873 166.591   4
  -3  -4   0 195.734 132.825   4
   3   4   1 671.102 184.102   3
   3   4  -1 587.232 201.475   3
   3  -4   1 678.879 194.398   4
   3  -4  -1 643.151 175.796   4
  -3  -4   1 610.876 131.450   4
   3   4   2 61740.9 718.101   3
   3   4  -2 59931.2 820.117   1
  -3  -4   2 61939.5 438.429   2
   3  -4  -2 62765.3 854.944   4
  -3  -4   2 61313.4 569.503   4
   3   4   3 32163.2 476.572   3
  -3  -4   3 32000.6 462.881   2
   3   4  -3 30727.9 632.956   1
  -3  -4   3 31944.9 483.611   4
  -3   4   3 32390.4 786.443   5
  -3   4  -3 32953.7 791.324   5
   3  -4  -3 32730.5 667.099   4
   3   4  -4 52550.2 839.790   1
   3   4   4 54344.1 505.335   3
  -3  -4   4 53295.2 691.088   2
  -3  -4   4 53967.7 670.999   4
  -3   4  -4 52238.6 958.423   5
  -3   4   4 53049.5 966.156   5
   3   4  -5 149145. 1431.06   1
  -3  -4   5 146715. 1314.84   2
  -3  -4   5 149366. 1227.35   4
  -3   4  -5 151149. 1619.80   5
   3   4  -6 1830.80 250.603   1
  -3  -4   6 1488.22 197.470   4
  -3   4   6 1439.03 262.165   5
  -3   4  -6 1390.73 269.411   5
  -3  -4   7 25582.3 632.554   4
   3   4  -7 26698.5 694.113   1
   3   4  -7 27566.2 776.453   3
  -3   4   7 26640.1 710.330   5
  -3   4  -7 25650.6 689.459   5
   3   4  -8 19713.6 636.289   1
   3  -4   8 20416.3 670.163   2
   3   4  -8 19714.3 690.136   3
  -3   4  -8 18154.4 616.355   5
  -3   4   8 19223.3 625.438   5
   3   4  -9 6106.99 425.762   1
   3   4  -9 6183.73 440.628   3
   3  -4   9 6126.09 423.400   2
  -3  -4   9 6272.84 437.706   2
  -3   4  -9 5916.58 416.435   5
  -3   4   9 5796.89 416.360   5
   3  -4  10 7415.94 483.951   2
   3   4 -10 7580.49 497.609   3
  -3  -4  10 7676.64 502.768   2
  -3   4  10 7803.56 451.250   5
  -3   4 -10 7582.91 433.750   5
   3   4 -11 10922.5 585.517   3
   3  -4  11 9980.44 566.723   2
  -3  -4  11 10537.6 590.194   2
   3   4 -12 6000.41 474.986   3
   3  -4  12 7105.57 543.811   2
  -3  -4  12 6097.36 501.041   2
  -3   4 -12 5928.67 444.299   3
   3  -4  13 36873.9 1157.13   2
   3   4  13 37809.4 1209.67   2
  -3  -4  13 37591.8 1167.74   2
  -3   4 -13 39019.8 1030.17   3
   3   4 -13 36414.8 1090.90   3
   3   4 -14 65478.7 1493.62   3
   3  -4  14 66884.5 1621.92   2
  -3   4 -14 68330.8 1377.94   3
  -3  -4  14 68102.8 1636.92   2
   3   4  14 68142.1 1674.33   2
   3   4 -15 26284.7 992.399   3
   3  -4  15 26189.8 1077.67   2
   3   4  15 26845.2 1118.96   2
  -3  -4  15 26499.6 1095.25   2
   3   4  16 4412.10 560.447   2
  -3  -4  16 4030.22 533.193   2
   3  -4  16 4498.96 531.728   2
   3   4 -16 3977.34 450.971   3
   3   4  17 4311.32 577.530   2
   3  -4  17 3711.37 521.266   2
  -3  -4  17 3974.08 545.751   2
   3   4 -17 4111.28 479.580   3
  -3  -4  18 3442.82 549.968   2
   3   4 -18 2991.86 451.428   3
   3   4  18 3891.36 599.641   2
   3  -4  18 3412.35 529.391   2
   3  -4  19 1586.89 448.780   2
   3   4  19 2086.71 496.226   2
  -3  -4  19 2119.63 514.949   2
   3  -4  20 2837.60 549.043   2
   3   4  20 2933.78 591.199   2
  -3  -4  20 2966.44 589.531   2
   3  -4  21 2248.01 531.124   2
  -3  -4  21 2144.68 581.397   2
   3   4  21 2584.17 573.181   2
  -3  -4  22 207.384 445.798   2
   3  -4  22 64.7212 467.973   2
   3  -4  22 323.342 463.873   4
   3   4  22 548.993 491.749   2
  -3  -4 -23 7444.87 457.518   7
   3  -4 -23 6149.41 490.115   7
  -3   4 -23 6522.75 428.912   7
   3  -4 -24 1407.10 346.158   7
  -3  -4 -24 1268.40 308.594   7
  -3   4 -24 2066.41 316.912   7
  -3   4 -25 5037.38 359.936   7
   3  -4 -25 4046.50 386.376   7
  -3  -4 -25 4041.25 359.874   7
  -3  -4 -26 290.691 276.273   7
   3  -4 -26 636.420 313.202   7
   3   4 -26 262.141 287.471   7
  -3   4 -26 413.858 273.420   7
   3  -4 -27 1194.36 321.668   7
   3   4 -27 1440.60 313.787   7
  -3  -4 -27 1637.76 293.444   7
   3   4 -28 597.908 273.478   7
  -3  -4 -28 360.836 245.935   7
   3  -4 -28 587.984 278.573   7
   3  -4 -29 3709.02 332.272   7
  -3  -4 -29 3956.45 305.474   7
   3  -4 -30 310.033 227.924   7
  -3  -4 -30 284.791 208.223   7
   3  -4 -31 221.729 206.270   7
   3  -4 -32 996.641 211.106   7
  -3   4 -32 758.818 216.963   8
   3  -4 -33 419.382 191.189   7
  -3   4 -33 422.306 192.837   8
  -3   4 -34-119.954 176.244   8
   3  -4 -34 247.132 169.919   7
  -3   4 -35 327.125 165.719   8
   3   5   0 20519.2 573.557   3
  -3  -5   0 54124.8 694.189   4
   3   5  -1 107732. 1254.52   3
   3   5   1 108481. 1138.38   3
  -3  -5  -1 105013. 1016.91   4
  -3  -5   1 107664. 889.433   4
  -3  -5   2 902.292 99.0632   2
   3   5  -2 944.830 214.884   1
   3   5   2 936.296 198.425   3
   3   5  -2 946.475 249.400   3
  -3  -5   2 1026.51 165.979   4
   3  -5  -2 1235.85 243.348   4
  -3  -5   3 12379.3 273.436   2
   3   5   3 12654.1 354.460   3
   3   5  -3 11958.3 421.629   1
  -3   5   3 13176.4 582.594   5
  -3   5  -3 13381.3 576.055   5
   3  -5  -3 12435.3 445.512   4
  -3  -5   3 12727.3 333.983   4
   3   5  -4 1075.03 201.499   1
   3   5   4 1417.95 160.765   3
  -3  -5   4 1249.17 151.808   2
  -3   5  -4 1728.56 349.928   5
  -3   5   4 1414.28 319.029   5
   3  -5  -4 1281.13 227.292   4
  -3  -5   4 1316.23 169.061   4
[truncated: 3,392,357 more chars]
